# Supplementary material for: Association of Childhood Chronic Physical Aggression with a DNA Methylation Signature in Adult Human T Cells
Source: PLoS One. 2014 Apr 1;9(4):e89839. doi: 10.1371/journal.pone.0089839 (PMC3972178; doi:10.1371/journal.pone.0089839)
Supplement: Spreadsheet S1 — List of the probes differentially methylated between the chronic physical aggression and the control groups. (XLSX) [file pone.0089839.s004.xlsx]

## Sheet: Different. methylated probes
chromosome	start	end	methylation	p value	FDR	log2 fold-different	more methylated in	gene names	gene description
1	2312562	2312606	0.172036	0.00893772	0.125382	0.355214	chronic	MORN1, RER1	MORN repeat-containing protein 1 [Source:UniProtKB/Swiss-Prot;Acc:Q5T089], Protein RER1 [Source:UniProtKB/Swiss-Prot;Acc:O15258]
1	7836049	7836108	1	0.00320639	0.117506	-0.589091	control	UTS2	Urotensin-2 Precursor (Urotensin-II)(U-II)(UII) [Source:UniProtKB/Swiss-Prot;Acc:O95399]
1	7836152	7836211	1	0.00188514	0.117506	-0.628922	control	UTS2	Urotensin-2 Precursor (Urotensin-II)(U-II)(UII) [Source:UniProtKB/Swiss-Prot;Acc:O95399]
1	7836277	7836336	1	0.00165981	0.117506	-0.609802	control	UTS2	Urotensin-2 Precursor (Urotensin-II)(U-II)(UII) [Source:UniProtKB/Swiss-Prot;Acc:O95399]
1	16791121	16791166	0.969545	0.00208396	0.0548118	-0.465982	control	NBPF1	AB23 Fragment [Source:UniProtKB/TrEMBL;Acc:Q8IX83]
1	16791455	16791499	0.994811	0.0483177	0.0548118	-0.284375	control	NBPF1	AB23 Fragment [Source:UniProtKB/TrEMBL;Acc:Q8IX83]
1	16791523	16791574	0.994811	0.0151919	0.0548118	-0.405158	control	NBPF1	AB23 Fragment [Source:UniProtKB/TrEMBL;Acc:Q8IX83]
1	17069921	17069980	0.962573	0.0449186	0.178129	-0.415736	control	BX284668.4-3	NA
1	17069988	17070032	0.962573	0.0356543	0.178129	-0.48123	control	BX284668.4-3	NA
1	17070078	17070134	0.993221	0.0316139	0.178129	-0.534407	control	BX284668.4-3	NA
1	23393962	23394017	1	0.0395417	0.0472444	-0.35976	control	HTR1D	5-hydroxytryptamine receptor 1D (5-HT-1D)(5-HT-1D-alpha)(Serotonin receptor 1D) [Source:UniProtKB/Swiss-Prot;Acc:P28221]
1	44173476	44173520	0.923851	0.0202345	0.138738	0.342899	chronic	ARTN	Artemin Precursor (Enovin)(Neublastin) [Source:UniProtKB/Swiss-Prot;Acc:Q5T4W7]
1	52380234	52380278	0.00947265	0.037765	0.172951	0.288845	chronic	ZFYVE9	Zinc finger FYVE domain-containing protein 9 (Mothers against decapentaplegic homolog-interacting protein)(Madh-interacting protein)(Smad anchor for receptor activation)(Receptor activation anchor)(hSARA)(Novel serine protease)(NSP) [Source:UniProtKB/Swiss-Prot;Acc:O95405]
1	74473144	74473203	0.746513	0.0280864	0.181299	-0.464182	control	TNNI3K	Serine/threonine-protein kinase TNNI3K (EC 2.7.11.1)(TNNI3-interacting kinase)(Cardiac ankyrin repeat kinase) [Source:UniProtKB/Swiss-Prot;Acc:Q59H18]
1	74473470	74473529	0.895438	0.0218344	0.181299	-0.485869	control	TNNI3K	Serine/threonine-protein kinase TNNI3K (EC 2.7.11.1)(TNNI3-interacting kinase)(Cardiac ankyrin repeat kinase) [Source:UniProtKB/Swiss-Prot;Acc:Q59H18]
1	78156419	78156468	0.936807	0.00842299	0.150779	-0.59516	control	NEXN	Nexilin (F-actin binding protein)(Nelin) [Source:UniProtKB/Swiss-Prot;Acc:Q0ZGT2]
1	78156477	78156536	0.936807	0.0119563	0.150779	-0.527078	control	NEXN	Nexilin (F-actin binding protein)(Nelin) [Source:UniProtKB/Swiss-Prot;Acc:Q0ZGT2]
1	78156550	78156609	0.936807	0.00484741	0.150779	-0.595514	control	NEXN	Nexilin (F-actin binding protein)(Nelin) [Source:UniProtKB/Swiss-Prot;Acc:Q0ZGT2]
1	99883598	99883657	1	0.0388234	0.139802	-0.364663	control	PALMD	Palmdelphin (Paralemnin-like protein) [Source:UniProtKB/Swiss-Prot;Acc:Q9NP74]
1	99884074	99884133	1	0.00793982	0.139802	-0.588238	control	PALMD	Palmdelphin (Paralemnin-like protein) [Source:UniProtKB/Swiss-Prot;Acc:Q9NP74]
1	108309267	108309311	0.0528786	0.0330773	0.033603	0.250179	chronic	VAV3	Guanine nucleotide exchange factor VAV3 (VAV-3) [Source:UniProtKB/Swiss-Prot;Acc:Q9UKW4]
1	108309751	108309801	0.32084	0.0458255	0.033603	0.45278	chronic	VAV3	Guanine nucleotide exchange factor VAV3 (VAV-3) [Source:UniProtKB/Swiss-Prot;Acc:Q9UKW4]
1	108309787	108309831	0.32084	0.0100621	0.033603	0.475174	chronic	VAV3	Guanine nucleotide exchange factor VAV3 (VAV-3) [Source:UniProtKB/Swiss-Prot;Acc:Q9UKW4]
1	109892436	109892480	0.124776	0.00708271	0.140316	0.567927	chronic	GNAI3	Guanine nucleotide-binding protein G(k) subunit alpha (G(i) alpha-3) [Source:UniProtKB/Swiss-Prot;Acc:P08754]
1	110735373	110735430	1	0.0361473	0.0915984	-0.325256	control	SLC16A4	Monocarboxylate transporter 5 (MCT 5)(Monocarboxylate transporter 4)(MCT 4)(Solute carrier family 16 member 4) [Source:UniProtKB/Swiss-Prot;Acc:O15374]
1	110735377	110735436	1	0.0111417	0.0915984	-0.4341	control	SLC16A4	Monocarboxylate transporter 5 (MCT 5)(Monocarboxylate transporter 4)(MCT 4)(Solute carrier family 16 member 4) [Source:UniProtKB/Swiss-Prot;Acc:O15374]
1	111848177	111848228	1	0.0317225	0.124431	-0.35642	control	ADORA3	Adenosine A3 receptor [Source:UniProtKB/Swiss-Prot;Acc:P33765]
1	111848422	111848475	1	0.0184682	0.124431	-0.410168	control	ADORA3	Adenosine A3 receptor [Source:UniProtKB/Swiss-Prot;Acc:P33765]
1	118273462	118273509	0.20964	0.0401776	0.118627	0.295605	chronic	GDAP2, WDR3	Ganglioside-induced differentiation-associated protein 2 [Source:UniProtKB/Swiss-Prot;Acc:Q9NXN4], WD repeat-containing protein 3 [Source:UniProtKB/Swiss-Prot;Acc:Q9UNX4]
1	120155730	120155789	1	0.0161008	0.0679301	-0.574144	control	REG4	Regenerating islet-derived protein 4 Precursor (Reg IV)(REG-like protein)(Gastrointestinal secretory protein) [Source:UniProtKB/Swiss-Prot;Acc:Q9BYZ8]
1	120155904	120155963	1	0.044177	0.0679301	-0.371572	control	REG4	Regenerating islet-derived protein 4 Precursor (Reg IV)(REG-like protein)(Gastrointestinal secretory protein) [Source:UniProtKB/Swiss-Prot;Acc:Q9BYZ8]
1	148050692	148050751	0.54398	0.0112029	0.0714823	-0.440254	control	HIST2H2BF, HIST2H3D	Histone H2B type 2-F [Source:UniProtKB/Swiss-Prot;Acc:Q5QNW6], Histone H3.2 (H3/m)(H3/o) [Source:UniProtKB/Swiss-Prot;Acc:Q71DI3]
1	148050774	148050828	0.566025	0.001049	0.0714823	-0.554484	control	HIST2H2BF, HIST2H3D	Histone H2B type 2-F [Source:UniProtKB/Swiss-Prot;Acc:Q5QNW6], Histone H3.2 (H3/m)(H3/o) [Source:UniProtKB/Swiss-Prot;Acc:Q71DI3]
1	148050919	148050978	0.676439	0.00847606	0.0714823	-0.544183	control	HIST2H2BF, HIST2H3D	Histone H2B type 2-F [Source:UniProtKB/Swiss-Prot;Acc:Q5QNW6], Histone H3.2 (H3/m)(H3/o) [Source:UniProtKB/Swiss-Prot;Acc:Q71DI3]
1	148787959	148788003	0.324394	0.0156035	0.117845	0.41348	chronic	ADAMTSL4	ADAMTS-like protein 4 Precursor (ADAMTSL-4)(Thrombospondin repeat-containing protein 1) [Source:UniProtKB/Swiss-Prot;Acc:Q6UY14]
1	148788496	148788540	0.101325	0.0479879	0.117845	0.304656	chronic	ADAMTSL4	ADAMTS-like protein 4 Precursor (ADAMTSL-4)(Thrombospondin repeat-containing protein 1) [Source:UniProtKB/Swiss-Prot;Acc:Q6UY14]
1	150947536	150947584	0.965426	0.0277913	0.113148	-0.39178	control	LCE4A	Late cornified envelope protein 4A (Late envelope protein 8)(Small proline-rich-like epidermal differentiation complex protein 4A) [Source:UniProtKB/Swiss-Prot;Acc:Q5TA78]
1	150947594	150947638	0.992958	0.00107919	0.113148	-0.59597	control	LCE4A	Late cornified envelope protein 4A (Late envelope protein 8)(Small proline-rich-like epidermal differentiation complex protein 4A) [Source:UniProtKB/Swiss-Prot;Acc:Q5TA78]
1	152394053	152394101	1	0.0305733	0.159031	-0.457482	control	NUP210L	Nuclear pore membrane glycoprotein 210-like Precursor (Nucleoporin 210 kDa-like) [Source:UniProtKB/Swiss-Prot;Acc:Q5VU65]
1	153412477	153412521	0.173619	0.00755703	0.192638	0.452375	chronic	KRTCAP2, TRIM46	Keratinocytes-associated protein 2 (KCP-2) [Source:UniProtKB/Swiss-Prot;Acc:Q8N6L1], Tripartite motif-containing protein 46 (Tripartite, fibronectin type-III and C-terminal SPRY motif protein)(Gene Y protein)(GeneY) [Source:UniProtKB/Swiss-Prot;Acc:Q7Z4K8]
1	153498751	153498796	0.245758	0.00553884	0.0548118	0.488144	chronic	SCAMP3	Secretory carrier-associated membrane protein 3 (Secretory carrier membrane protein 3) [Source:UniProtKB/Swiss-Prot;Acc:O14828]
1	153498823	153498867	0.306242	0.00129868	0.0548118	0.851185	chronic	SCAMP3	Secretory carrier-associated membrane protein 3 (Secretory carrier membrane protein 3) [Source:UniProtKB/Swiss-Prot;Acc:O14828]
1	153498892	153498936	0.35277	0.0242275	0.0548118	0.44442	chronic	SCAMP3	Secretory carrier-associated membrane protein 3 (Secretory carrier membrane protein 3) [Source:UniProtKB/Swiss-Prot;Acc:O14828]
1	155375213	155375257	0.181276	0.000838047	0.138714	0.345323	chronic	ETV3	ETS translocation variant 3 (ETS domain transcriptional repressor PE1)(PE-1)(Mitogenic Ets transcriptional suppressor) [Source:UniProtKB/Swiss-Prot;Acc:P41162]
1	155834645	155834704	0.841425	0.00126676	0.139118	-0.496623	control	FCRL4	Fc receptor-like protein 4 Precursor (FcR-like protein 4)(FcRL4)(Fc receptor homolog 4)(FcRH4)(IFGP family protein 2)(hIFGP2)(Immune receptor translocation-associated protein 1) [Source:UniProtKB/Swiss-Prot;Acc:Q96PJ5]
1	155834676	155834734	0.782428	0.0118302	0.139118	-0.522244	control	FCRL4	Fc receptor-like protein 4 Precursor (FcR-like protein 4)(FcRL4)(Fc receptor homolog 4)(FcRH4)(IFGP family protein 2)(hIFGP2)(Immune receptor translocation-associated protein 1) [Source:UniProtKB/Swiss-Prot;Acc:Q96PJ5]
1	155834960	155835015	0.72343	0.0378725	0.139118	-0.404622	control	FCRL4	Fc receptor-like protein 4 Precursor (FcR-like protein 4)(FcRL4)(Fc receptor homolog 4)(FcRH4)(IFGP family protein 2)(hIFGP2)(Immune receptor translocation-associated protein 1) [Source:UniProtKB/Swiss-Prot;Acc:Q96PJ5]
1	155835144	155835203	1	0.000680839	0.139118	-0.613715	control	FCRL4	Fc receptor-like protein 4 Precursor (FcR-like protein 4)(FcRL4)(Fc receptor homolog 4)(FcRH4)(IFGP family protein 2)(hIFGP2)(Immune receptor translocation-associated protein 1) [Source:UniProtKB/Swiss-Prot;Acc:Q96PJ5]
1	155835239	155835298	1	0.0124463	0.139118	-0.457742	control	FCRL4	Fc receptor-like protein 4 Precursor (FcR-like protein 4)(FcRL4)(Fc receptor homolog 4)(FcRH4)(IFGP family protein 2)(hIFGP2)(Immune receptor translocation-associated protein 1) [Source:UniProtKB/Swiss-Prot;Acc:Q96PJ5]
1	156635823	156635868	0.362472	0.0374708	0.178129	-0.411989	control	OR10T2	Olfactory receptor 10T2 (Olfactory receptor OR1-3) [Source:UniProtKB/Swiss-Prot;Acc:Q8NGX3]
1	156636237	156636296	NA	0.0294247	0.178129	-0.603369	control	OR10T2	Olfactory receptor 10T2 (Olfactory receptor OR1-3) [Source:UniProtKB/Swiss-Prot;Acc:Q8NGX3]
1	159369324	159369376	0.283791	0.0107897	0.111471	0.689311	chronic	DEDD	Death effector domain-containing protein (DEDPro1)(Death effector domain-containing testicular molecule)(FLDED-1) [Source:UniProtKB/Swiss-Prot;Acc:O75618]
1	159369438	159369482	0.187365	0.043918	0.111471	0.525258	chronic	DEDD	Death effector domain-containing protein (DEDPro1)(Death effector domain-containing testicular molecule)(FLDED-1) [Source:UniProtKB/Swiss-Prot;Acc:O75618]
1	159369533	159369577	0.230178	0.00571226	0.111471	0.565115	chronic	DEDD	Death effector domain-containing protein (DEDPro1)(Death effector domain-containing testicular molecule)(FLDED-1) [Source:UniProtKB/Swiss-Prot;Acc:O75618]
1	159369599	159369652	0.278	0.000359843	0.111471	0.792443	chronic	DEDD	Death effector domain-containing protein (DEDPro1)(Death effector domain-containing testicular molecule)(FLDED-1) [Source:UniProtKB/Swiss-Prot;Acc:O75618]
1	159435486	159435535	1	0.0174883	0.148706	-0.384094	control	ADAMTS4, NDUFS2	A disintegrin and metalloproteinase with thrombospondin motifs 4 Precursor (ADAMTS-4)(ADAM-TS 4)(ADAM-TS4)(EC 3.4.24.82)(Aggrecanase-1)(ADMP-1) [Source:UniProtKB/Swiss-Prot;Acc:O75173], NADH dehydrogenase [ubiquinone] iron-sulfur protein 2, mitochondrial Precursor (EC 1.6.5.3)(EC 1.6.99.3)(NADH-ubiquinone oxidoreductase 49 kDa subunit)(Complex I-49kD)(CI-49kD) [Source:UniProtKB/Swiss-Prot;Acc:O75…
1	159435558	159435603	1	0.000315762	0.148706	-0.650719	control	ADAMTS4, NDUFS2	A disintegrin and metalloproteinase with thrombospondin motifs 4 Precursor (ADAMTS-4)(ADAM-TS 4)(ADAM-TS4)(EC 3.4.24.82)(Aggrecanase-1)(ADMP-1) [Source:UniProtKB/Swiss-Prot;Acc:O75173], NADH dehydrogenase [ubiquinone] iron-sulfur protein 2, mitochondrial Precursor (EC 1.6.5.3)(EC 1.6.99.3)(NADH-ubiquinone oxidoreductase 49 kDa subunit)(Complex I-49kD)(CI-49kD) [Source:UniProtKB/Swiss-Prot;Acc:O75…
1	159436065	159436113	0.890774	0.0445289	0.148706	-0.458302	control	ADAMTS4, NDUFS2	A disintegrin and metalloproteinase with thrombospondin motifs 4 Precursor (ADAMTS-4)(ADAM-TS 4)(ADAM-TS4)(EC 3.4.24.82)(Aggrecanase-1)(ADMP-1) [Source:UniProtKB/Swiss-Prot;Acc:O75173], NADH dehydrogenase [ubiquinone] iron-sulfur protein 2, mitochondrial Precursor (EC 1.6.5.3)(EC 1.6.99.3)(NADH-ubiquinone oxidoreductase 49 kDa subunit)(Complex I-49kD)(CI-49kD) [Source:UniProtKB/Swiss-Prot;Acc:O75…
1	160001119	160001178	0.938036	0.019485	0.162707	-0.701426	control	ATF6	Cyclic AMP-dependent transcription factor ATF-6 alpha (Activating transcription factor 6 alpha)(ATF6-alpha) [Contains Processed cyclic AMP-dependent transcription factor ATF-6 alpha] [Source:UniProtKB/Swiss-Prot;Acc:P18850]
1	160001921	160001980	0.57722	0.0238721	0.162707	-0.559563	control	ATF6	Cyclic AMP-dependent transcription factor ATF-6 alpha (Activating transcription factor 6 alpha)(ATF6-alpha) [Contains Processed cyclic AMP-dependent transcription factor ATF-6 alpha] [Source:UniProtKB/Swiss-Prot;Acc:P18850]
1	160002016	160002075	0.57722	0.0452995	0.162707	-0.515335	control	ATF6	Cyclic AMP-dependent transcription factor ATF-6 alpha (Activating transcription factor 6 alpha)(ATF6-alpha) [Contains Processed cyclic AMP-dependent transcription factor ATF-6 alpha] [Source:UniProtKB/Swiss-Prot;Acc:P18850]
1	164062888	164062932	0.695235	0.00717318	0.148706	-0.44263	control	UCK2	Uridine-cytidine kinase 2 (UCK 2)(EC 2.7.1.48)(Uridine monophosphokinase 2)(Cytidine monophosphokinase 2) [Source:UniProtKB/Swiss-Prot;Acc:Q9BZX2]
1	164062967	164063020	0.702452	0.000288164	0.148706	-0.728852	control	UCK2	Uridine-cytidine kinase 2 (UCK 2)(EC 2.7.1.48)(Uridine monophosphokinase 2)(Cytidine monophosphokinase 2) [Source:UniProtKB/Swiss-Prot;Acc:Q9BZX2]
1	164063079	164063138	0.625697	0.000762582	0.148706	-0.848809	control	UCK2	Uridine-cytidine kinase 2 (UCK 2)(EC 2.7.1.48)(Uridine monophosphokinase 2)(Cytidine monophosphokinase 2) [Source:UniProtKB/Swiss-Prot;Acc:Q9BZX2]
1	164063089	164063148	0.625697	0.00948228	0.148706	-0.656002	control	UCK2	Uridine-cytidine kinase 2 (UCK 2)(EC 2.7.1.48)(Uridine monophosphokinase 2)(Cytidine monophosphokinase 2) [Source:UniProtKB/Swiss-Prot;Acc:Q9BZX2]
1	167969804	167969857	1	0.000399224	0.0496432	-0.508724	control	SELE	E-selectin Precursor (Endothelial leukocyte adhesion molecule 1)(ELAM-1)(Leukocyte-endothelial cell adhesion molecule 2)(LECAM2)(CD62 antigen-like family member E)(CD62E antigen) [Source:UniProtKB/Swiss-Prot;Acc:P16581]
1	167969885	167969941	1	1.4137e-05	0.0496432	-0.680693	control	SELE	E-selectin Precursor (Endothelial leukocyte adhesion molecule 1)(ELAM-1)(Leukocyte-endothelial cell adhesion molecule 2)(LECAM2)(CD62 antigen-like family member E)(CD62E antigen) [Source:UniProtKB/Swiss-Prot;Acc:P16581]
1	167969961	167970020	1	0.00272001	0.0496432	-0.669645	control	SELE	E-selectin Precursor (Endothelial leukocyte adhesion molecule 1)(ELAM-1)(Leukocyte-endothelial cell adhesion molecule 2)(LECAM2)(CD62 antigen-like family member E)(CD62E antigen) [Source:UniProtKB/Swiss-Prot;Acc:P16581]
1	167970120	167970179	1	0.0345118	0.0496432	-0.372067	control	SELE	E-selectin Precursor (Endothelial leukocyte adhesion molecule 1)(ELAM-1)(Leukocyte-endothelial cell adhesion molecule 2)(LECAM2)(CD62 antigen-like family member E)(CD62E antigen) [Source:UniProtKB/Swiss-Prot;Acc:P16581]
1	167970227	167970286	0.834191	0.0474402	0.0496432	-0.396132	control	SELE	E-selectin Precursor (Endothelial leukocyte adhesion molecule 1)(ELAM-1)(Leukocyte-endothelial cell adhesion molecule 2)(LECAM2)(CD62 antigen-like family member E)(CD62E antigen) [Source:UniProtKB/Swiss-Prot;Acc:P16581]
1	181540585	181540633	1	0.00821256	0.0198949	-0.456556	control	NMNAT2	Nicotinamide mononucleotide adenylyltransferase 2 (NMN adenylyltransferase 2)(EC 2.7.7.1) [Source:UniProtKB/Swiss-Prot;Acc:Q9BZQ4]
1	181540643	181540694	1	0.00479259	0.0198949	-0.503517	control	NMNAT2	Nicotinamide mononucleotide adenylyltransferase 2 (NMN adenylyltransferase 2)(EC 2.7.7.1) [Source:UniProtKB/Swiss-Prot;Acc:Q9BZQ4]
1	181540904	181540963	1	0.0298753	0.0198949	-0.370258	control	NMNAT2	Nicotinamide mononucleotide adenylyltransferase 2 (NMN adenylyltransferase 2)(EC 2.7.7.1) [Source:UniProtKB/Swiss-Prot;Acc:Q9BZQ4]
1	181541083	181541127	1	0.023256	0.0198949	-0.276423	control	NMNAT2	Nicotinamide mononucleotide adenylyltransferase 2 (NMN adenylyltransferase 2)(EC 2.7.7.1) [Source:UniProtKB/Swiss-Prot;Acc:Q9BZQ4]
1	205105201	205105260	0.980108	0.0431356	0.156839	-0.357316	control	IL20	Interleukin-20 Precursor (IL-20)(Four alpha helix cytokine Zcyto10) [Source:UniProtKB/Swiss-Prot;Acc:Q9NYY1]
1	205105376	205105420	1	0.00470796	0.156839	-0.386697	control	IL20	Interleukin-20 Precursor (IL-20)(Four alpha helix cytokine Zcyto10) [Source:UniProtKB/Swiss-Prot;Acc:Q9NYY1]
1	205105445	205105504	1	0.0311868	0.156839	-0.412751	control	IL20	Interleukin-20 Precursor (IL-20)(Four alpha helix cytokine Zcyto10) [Source:UniProtKB/Swiss-Prot;Acc:Q9NYY1]
1	205105531	205105575	1	0.0203177	0.156839	-0.332392	control	IL20	Interleukin-20 Precursor (IL-20)(Four alpha helix cytokine Zcyto10) [Source:UniProtKB/Swiss-Prot;Acc:Q9NYY1]
1	227545426	227545470	0.133196	0.0487542	0.173143	0.342804	chronic	C1orf96	Uncharacterized protein C1orf96 [Source:UniProtKB/Swiss-Prot;Acc:Q6IQ19]
1	227545957	227546016	0.526142	0.011637	0.173143	0.474001	chronic	C1orf96	Uncharacterized protein C1orf96 [Source:UniProtKB/Swiss-Prot;Acc:Q6IQ19]
1	234623717	234623776	0.995646	0.0158841	0.0314183	-0.440758	control	AL136105.9, EDARADD	Ectodysplasin-A receptor-associated adapter protein (EDAR-associated death domain protein)(Crinkled homolog) [Source:UniProtKB/Swiss-Prot;Acc:Q8WWZ3]
1	234623807	234623863	0.995646	0.0171552	0.0314183	-0.374736	control	AL136105.9, EDARADD	Ectodysplasin-A receptor-associated adapter protein (EDAR-associated death domain protein)(Crinkled homolog) [Source:UniProtKB/Swiss-Prot;Acc:Q8WWZ3]
1	234623890	234623949	1	0.0057134	0.0314183	-0.458981	control	AL136105.9, EDARADD	Ectodysplasin-A receptor-associated adapter protein (EDAR-associated death domain protein)(Crinkled homolog) [Source:UniProtKB/Swiss-Prot;Acc:Q8WWZ3]
1	234623899	234623958	1	0.0195828	0.0314183	-0.43277	control	AL136105.9, EDARADD	Ectodysplasin-A receptor-associated adapter protein (EDAR-associated death domain protein)(Crinkled homolog) [Source:UniProtKB/Swiss-Prot;Acc:Q8WWZ3]
1	234623957	234624016	1	0.00119821	0.0314183	-0.62131	control	AL136105.9, EDARADD	Ectodysplasin-A receptor-associated adapter protein (EDAR-associated death domain protein)(Crinkled homolog) [Source:UniProtKB/Swiss-Prot;Acc:Q8WWZ3]
1	245902782	245902840	0.753881	0.0248793	0.121633	-0.369676	control	OR13G1	Olfactory receptor 13G1 (Olfactory receptor OR1-37) [Source:UniProtKB/Swiss-Prot;Acc:Q8NGZ3]
1	246071754	246071808	0.993314	0.024771	0.19765	-0.523779	control	OR11L1	Olfactory receptor 11L1 [Source:UniProtKB/Swiss-Prot;Acc:Q8NGX0]
1	246824099	246824158	1	0.00743435	0.178129	-0.539402	control	OR2T10, Y_RNA	Olfactory receptor 2T10 (Olfactory receptor OR1-64) [Source:UniProtKB/Swiss-Prot;Acc:Q8NGZ9], Y RNA [Source:RFAM;Acc:RF00019]
1	246824169	246824228	1	0.0266637	0.178129	-0.421095	control	OR2T10, Y_RNA	Olfactory receptor 2T10 (Olfactory receptor OR1-64) [Source:UniProtKB/Swiss-Prot;Acc:Q8NGZ9], Y RNA [Source:RFAM;Acc:RF00019]
2	1395650	1395698	1	0.0213836	0.107134	-0.342112	control	TPO	Thyroid peroxidase Precursor (TPO)(EC 1.11.1.8) [Source:UniProtKB/Swiss-Prot;Acc:P07202]
2	1395926	1395985	0.955043	0.0462406	0.107134	-0.336397	control	TPO	Thyroid peroxidase Precursor (TPO)(EC 1.11.1.8) [Source:UniProtKB/Swiss-Prot;Acc:P07202]
2	10018670	10018725	1	0.0464422	0.0714823	-0.255288	control	GRHL1	Grainyhead-like protein 1 homolog (Transcription factor CP2-like 2)(Transcription factor LBP-32)(NH32)(Mammalian grainyhead) [Source:UniProtKB/Swiss-Prot;Acc:Q9NZI5]
2	10018741	10018789	1	0.0164363	0.0714823	-0.331315	control	GRHL1	Grainyhead-like protein 1 homolog (Transcription factor CP2-like 2)(Transcription factor LBP-32)(NH32)(Mammalian grainyhead) [Source:UniProtKB/Swiss-Prot;Acc:Q9NZI5]
2	17798617	17798661	0.111029	0.0198255	0.0992689	0.346678	chronic	GEN1, SMC6	Flap endonuclease GEN homolog 1 (EC 3.1.-.-) [Source:UniProtKB/Swiss-Prot;Acc:Q17RS7], Structural maintenance of chromosomes protein 6 (hSMC6) [Source:UniProtKB/Swiss-Prot;Acc:Q96SB8]
2	27504789	27504833	0.178004	0.032231	0.161346	0.353957	chronic	NRBP1	Nuclear receptor-binding protein [Source:UniProtKB/Swiss-Prot;Acc:Q9UHY1]
2	27505140	27505184	0.139788	0.0306836	0.161346	0.318611	chronic	NRBP1	Nuclear receptor-binding protein [Source:UniProtKB/Swiss-Prot;Acc:Q9UHY1]
2	32344142	32344187	1	0.0264809	0.193133	-0.378068	control	NLRC4	NLR family CARD domain-containing protein 4 (Caspase recruitment domain-containing protein 12)(Ice protease-activating factor)(Ipaf)(CARD, LRR, and NACHT-containing protein)(Clan protein) [Source:UniProtKB/Swiss-Prot;Acc:Q9NPP4]
2	33212527	33212581	1	0.0143116	0.0607141	-0.44791	control	LTBP1	Latent-transforming growth factor beta-binding protein, isoform 1L Precursor (LTBP-1)(Transforming growth factor beta-1-binding protein 1)(TGF-beta1-BP-1) [Source:UniProtKB/Swiss-Prot;Acc:Q14766]
2	33212897	33212956	1	0.0402599	0.0607141	-0.422333	control	LTBP1	Latent-transforming growth factor beta-binding protein, isoform 1L Precursor (LTBP-1)(Transforming growth factor beta-1-binding protein 1)(TGF-beta1-BP-1) [Source:UniProtKB/Swiss-Prot;Acc:Q14766]
2	33213132	33213184	0.95134	0.000776601	0.0607141	-0.563056	control	LTBP1	Latent-transforming growth factor beta-binding protein, isoform 1L Precursor (LTBP-1)(Transforming growth factor beta-1-binding protein 1)(TGF-beta1-BP-1) [Source:UniProtKB/Swiss-Prot;Acc:Q14766]
2	42441936	42441982	0.285921	0.0470124	0.117431	0.561062	chronic	COX7A2L	Cytochrome c oxidase subunit 7A-related protein, mitochondrial Precursor (Cytochrome c oxidase subunit VIIa-related protein)(COX7a-related protein)(EB1) [Source:UniProtKB/Swiss-Prot;Acc:O14548]
2	42442046	42442094	0.252389	0.0395956	0.117431	0.477636	chronic	COX7A2L	Cytochrome c oxidase subunit 7A-related protein, mitochondrial Precursor (Cytochrome c oxidase subunit VIIa-related protein)(COX7a-related protein)(EB1) [Source:UniProtKB/Swiss-Prot;Acc:O14548]
2	62786108	62786164	0.160279	0.0361847	0.0491207	0.723637	chronic	EHBP1	EH domain-binding protein 1 [Source:UniProtKB/Swiss-Prot;Acc:Q8NDI1]
2	70167553	70167597	0.0549394	0.04812	0.168009	0.332337	chronic	PCBP1	Poly(rC)-binding protein 1 (Alpha-CP1)(hnRNP-E1)(Nucleic acid-binding protein SUB2.3) [Source:UniProtKB/Swiss-Prot;Acc:Q15365]
2	70167862	70167921	0.115819	0.0372043	0.168009	0.58602	chronic	PCBP1	Poly(rC)-binding protein 1 (Alpha-CP1)(hnRNP-E1)(Nucleic acid-binding protein SUB2.3) [Source:UniProtKB/Swiss-Prot;Acc:Q15365]
2	73722400	73722444	1	0.00502763	0.190156	-0.387455	control	ALMS1P, NAT8	Probable N-acetyltransferase 8 (EC 2.3.1.-)(Camello-like protein 1) [Source:UniProtKB/Swiss-Prot;Acc:Q9UHE5], Putative ALMS1-like protein [Source:UniProtKB/Swiss-Prot;Acc:Q96L16]
2	75038827	75038882	0.401396	0.0480806	0.062199	0.530795	chronic	POLE4	DNA polymerase epsilon subunit 4 (DNA polymerase II subunit 4)(EC 2.7.7.7)(DNA polymerase epsilon subunit p12) [Source:UniProtKB/Swiss-Prot;Acc:Q9NR33]
2	75039178	75039222	0.0994668	0.0163566	0.062199	0.401251	chronic	POLE4	DNA polymerase epsilon subunit 4 (DNA polymerase II subunit 4)(EC 2.7.7.7)(DNA polymerase epsilon subunit p12) [Source:UniProtKB/Swiss-Prot;Acc:Q9NR33]
2	79593765	79593809	0.331086	0.0101709	0.161734	0.275009	chronic	CTNNA2	Catenin alpha-2 (Alpha-catenin-related protein)(Alpha N-catenin) [Source:UniProtKB/Swiss-Prot;Acc:P26232]
2	85213922	85213966	0.238451	0.0165196	0.193394	0.359368	chronic	TCF7L1	Transcription factor 7-like 1 (HMG box transcription factor 3)(TCF-3) [Source:UniProtKB/Swiss-Prot;Acc:Q9HCS4]
2	97629011	97629055	0.33911	0.00387721	0.174328	0.397606	chronic	COX5B	Cytochrome c oxidase subunit 5B, mitochondrial Precursor (Cytochrome c oxidase polypeptide Vb) [Source:UniProtKB/Swiss-Prot;Acc:P10606]
2	99473613	99473657	0.384561	0.038651	0.159436	0.32404	chronic	REV1	DNA repair protein REV1 (EC 2.7.7.-)(Rev1-like terminal deoxycytidyl transferase)(Alpha integrin-binding protein 80)(AIBP80) [Source:UniProtKB/Swiss-Prot;Acc:Q9UBZ9]
2	101974618	101974676	0.981245	0.023485	0.0491207	-0.726116	control	IL1R2	Interleukin-1 receptor type II Precursor (IL-1R-2)(IL-1R-beta)(CD121 antigen-like family member B)(CDw121b)(CD121b antigen)(CD121 antigen) [Source:UniProtKB/Swiss-Prot;Acc:P27930]
2	102136302	102136358	0.657431	0.0157257	0.184554	0.426938	chronic	IL1R1	Interleukin-1 receptor type I Precursor (IL-1R-1)(IL-1RT1)(IL-1R-alpha)(p80)(CD121 antigen-like family member A)(CD121a antigen) [Source:UniProtKB/Swiss-Prot;Acc:P14778]
2	105224550	105224599	0.992112	0.0241873	0.19765	-0.337876	control	GPR45	Probable G-protein coupled receptor 45 (PSP24-alpha)(PSP24-1) [Source:UniProtKB/Swiss-Prot;Acc:Q9Y5Y3]
2	113601464	113601512	1	0.0145925	0.079759	-0.48727	control	IL1RN	Interleukin-1 receptor antagonist protein Precursor (IL-1ra)(IL-1RN)(IRAP)(IL1 inhibitor)(ICIL-1RA)(Anakinra) [Source:UniProtKB/Swiss-Prot;Acc:P18510]
2	113601490	113601541	1	0.0318488	0.079759	-0.399051	control	IL1RN	Interleukin-1 receptor antagonist protein Precursor (IL-1ra)(IL-1RN)(IRAP)(IL1 inhibitor)(ICIL-1RA)(Anakinra) [Source:UniProtKB/Swiss-Prot;Acc:P18510]
2	113601753	113601797	1	0.0295894	0.079759	-0.568138	control	IL1RN	Interleukin-1 receptor antagonist protein Precursor (IL-1ra)(IL-1RN)(IRAP)(IL1 inhibitor)(ICIL-1RA)(Anakinra) [Source:UniProtKB/Swiss-Prot;Acc:P18510]
2	128174632	128174678	0.959422	0.00616731	0.150827	-0.332434	control	SFT2D3	Vesicle transport protein SFT2C (SFT2 domain-containing protein 3) [Source:UniProtKB/Swiss-Prot;Acc:Q587I9]
2	128174821	128174865	1	0.0446907	0.150827	-0.266439	control	SFT2D3	Vesicle transport protein SFT2C (SFT2 domain-containing protein 3) [Source:UniProtKB/Swiss-Prot;Acc:Q587I9]
2	128174971	128175030	1	0.00164849	0.150827	-0.524164	control	SFT2D3	Vesicle transport protein SFT2C (SFT2 domain-containing protein 3) [Source:UniProtKB/Swiss-Prot;Acc:Q587I9]
2	152299013	152299069	0.997258	0.00106565	0.0198949	-0.525833	control	NEB	Nebulin [Source:UniProtKB/Swiss-Prot;Acc:P20929]
2	152299109	152299168	0.902624	0.0165144	0.0198949	-0.40323	control	NEB	Nebulin [Source:UniProtKB/Swiss-Prot;Acc:P20929]
2	152299664	152299723	0.881378	0.000284651	0.0198949	-0.666326	control	NEB	Nebulin [Source:UniProtKB/Swiss-Prot;Acc:P20929]
2	152299782	152299841	0.974202	6.3e-05	0.0198949	-0.801919	control	NEB	Nebulin [Source:UniProtKB/Swiss-Prot;Acc:P20929]
2	152299881	152299940	0.974202	0.000794122	0.0198949	-0.748401	control	NEB	Nebulin [Source:UniProtKB/Swiss-Prot;Acc:P20929]
2	157890441	157890499	1	0.0264943	0.0178635	-0.477595	control	ERMN	Ermin (Juxtanodin)(JN) [Source:UniProtKB/Swiss-Prot;Acc:Q8TAM6]
2	158402944	158402997	1	0.0144611	0.113148	-0.473578	control	AC013731.10-2	NA
2	158403061	158403112	1	0.0320008	0.113148	-0.29243	control	AC013731.10-2	NA
2	158403224	158403283	1	0.00140511	0.113148	-0.558184	control	AC013731.10-2	NA
2	160181336	160181395	0.461865	0.0115326	0.121633	-0.846163	control	BAZ2B	Bromodomain adjacent to zinc finger domain protein 2B (hWALp4) [Source:UniProtKB/Swiss-Prot;Acc:Q9UIF8]
2	160764613	160764672	0.792275	0.00205841	0.107617	-0.59524	control	ITGB6	Integrin beta-6 Precursor [Source:UniProtKB/Swiss-Prot;Acc:P18564]
2	160764626	160764685	0.792275	1.62422e-05	0.107617	-0.764525	control	ITGB6	Integrin beta-6 Precursor [Source:UniProtKB/Swiss-Prot;Acc:P18564]
2	160764735	160764794	0.721488	0.00035934	0.107617	-0.967387	control	ITGB6	Integrin beta-6 Precursor [Source:UniProtKB/Swiss-Prot;Acc:P18564]
2	166876500	166876559	0.930041	0.0141521	0.0714823	-0.517159	control	SCN9A	Sodium channel protein type 9 subunit alpha (Sodium channel protein type IX subunit alpha)(Voltage-gated sodium channel subunit alpha Nav1.7)(Neuroendocrine sodium channel)(hNE-Na)(Peripheral sodium channel 1) [Source:UniProtKB/Swiss-Prot;Acc:Q15858]
2	166876622	166876681	0.962135	0.00196596	0.0714823	-0.864017	control	SCN9A	Sodium channel protein type 9 subunit alpha (Sodium channel protein type IX subunit alpha)(Voltage-gated sodium channel subunit alpha Nav1.7)(Neuroendocrine sodium channel)(hNE-Na)(Peripheral sodium channel 1) [Source:UniProtKB/Swiss-Prot;Acc:Q15858]
2	166876748	166876807	0.962135	0.0128271	0.0714823	-0.860802	control	SCN9A	Sodium channel protein type 9 subunit alpha (Sodium channel protein type IX subunit alpha)(Voltage-gated sodium channel subunit alpha Nav1.7)(Neuroendocrine sodium channel)(hNE-Na)(Peripheral sodium channel 1) [Source:UniProtKB/Swiss-Prot;Acc:Q15858]
2	168383359	168383418	0.944538	0.0213609	0.160695	-0.554226	control	B3GALT1	Beta-1,3-galactosyltransferase 1 (Beta-1,3-GalTase 1)(Beta3GalT1)(EC 2.4.1.-)(UDP-galactose:beta-N-acetyl-glucosamine-beta-1,3-galactosyltransferase 1) [Source:UniProtKB/Swiss-Prot;Acc:Q9Y5Z6]
2	168383475	168383530	0.961394	0.000490439	0.160695	-0.857343	control	B3GALT1	Beta-1,3-galactosyltransferase 1 (Beta-1,3-GalTase 1)(Beta3GalT1)(EC 2.4.1.-)(UDP-galactose:beta-N-acetyl-glucosamine-beta-1,3-galactosyltransferase 1) [Source:UniProtKB/Swiss-Prot;Acc:Q9Y5Z6]
2	168383548	168383593	0.969154	0.00140084	0.160695	-0.620938	control	B3GALT1	Beta-1,3-galactosyltransferase 1 (Beta-1,3-GalTase 1)(Beta3GalT1)(EC 2.4.1.-)(UDP-galactose:beta-N-acetyl-glucosamine-beta-1,3-galactosyltransferase 1) [Source:UniProtKB/Swiss-Prot;Acc:Q9Y5Z6]
2	172251654	172251713	NA	0.00763709	0.197724	-0.5356	control	DYNC1I2	Cytoplasmic dynein 1 intermediate chain 2 (Cytoplasmic dynein intermediate chain 2)(Dynein intermediate chain 2, cytosolic)(DH IC-2) [Source:UniProtKB/Swiss-Prot;Acc:Q13409]
2	172251683	172251742	NA	3.00863e-05	0.197724	-0.940286	control	DYNC1I2	Cytoplasmic dynein 1 intermediate chain 2 (Cytoplasmic dynein intermediate chain 2)(Dynein intermediate chain 2, cytosolic)(DH IC-2) [Source:UniProtKB/Swiss-Prot;Acc:Q13409]
2	189363344	189363403	0.319599	0.0225944	0.0621776	-0.620533	control	DIRC1	Disrupted in renal carcinoma protein 1 (Disrupted in renal cancer protein) [Source:UniProtKB/Swiss-Prot;Acc:Q969H9]
2	189363406	189363465	NA	0.0486945	0.0621776	-0.543528	control	DIRC1	Disrupted in renal carcinoma protein 1 (Disrupted in renal cancer protein) [Source:UniProtKB/Swiss-Prot;Acc:Q969H9]
2	190893319	190893378	0.551265	0.00670418	0.176038	-0.623241	control	HIBCH	3-hydroxyisobutyryl-CoA hydrolase, mitochondrial Precursor (EC 3.1.2.4)(3-hydroxyisobutyryl-coenzyme A hydrolase)(HIB-CoA hydrolase)(HIBYL-CoA-H) [Source:UniProtKB/Swiss-Prot;Acc:Q6NVY1]
2	190893521	190893580	0.572601	0.0399848	0.176038	-0.487099	control	HIBCH	3-hydroxyisobutyryl-CoA hydrolase, mitochondrial Precursor (EC 3.1.2.4)(3-hydroxyisobutyryl-coenzyme A hydrolase)(HIB-CoA hydrolase)(HIBYL-CoA-H) [Source:UniProtKB/Swiss-Prot;Acc:Q6NVY1]
2	202354031	202354075	0.0558619	0.0155161	0.0178635	0.405968	chronic	ALS2	Alsin (Amyotrophic lateral sclerosis protein 2)(Amyotrophic lateral sclerosis 2 chromosomal region candidate gene 6 protein) [Source:UniProtKB/Swiss-Prot;Acc:Q96Q42]
2	202354057	202354103	0.0478817	0.0368744	0.0178635	0.499961	chronic	ALS2	Alsin (Amyotrophic lateral sclerosis protein 2)(Amyotrophic lateral sclerosis 2 chromosomal region candidate gene 6 protein) [Source:UniProtKB/Swiss-Prot;Acc:Q96Q42]
2	227900398	227900457	0.961461	0.0027525	0.184554	-0.882893	control	MFF	Mitochondrial fission factor [Source:UniProtKB/Swiss-Prot;Acc:Q9GZY8]
2	238264881	238264925	0.217568	0.00231612	0.159031	0.572527	chronic	LRRFIP1	Leucine-rich repeat flightless-interacting protein 1 (LRR FLII-interacting protein 1)(TAR RNA-interacting protein)(GC-binding factor 2) [Source:UniProtKB/Swiss-Prot;Acc:Q32MZ4]
2	241484185	241484229	0.976755	0.00183932	0.137257	0.307653	chronic	C2orf54	Uncharacterized protein C2orf54 [Source:UniProtKB/Swiss-Prot;Acc:Q08AI8]
3	10466485	10466529	1	0.00612657	0.0146508	0.518411	chronic	ATP2B2	Plasma membrane calcium-transporting ATPase 2 (PMCA2)(EC 3.6.3.8)(Plasma membrane calcium ATPase isoform 2)(Plasma membrane calcium pump isoform 2) [Source:UniProtKB/Swiss-Prot;Acc:Q01814]
3	10466740	10466788	1	0.0445917	0.0146508	0.445453	chronic	ATP2B2	Plasma membrane calcium-transporting ATPase 2 (PMCA2)(EC 3.6.3.8)(Plasma membrane calcium ATPase isoform 2)(Plasma membrane calcium pump isoform 2) [Source:UniProtKB/Swiss-Prot;Acc:Q01814]
3	12367332	12367391	1	0.0242065	0.0115919	-0.484157	control	PPARG	Peroxisome proliferator-activated receptor gamma (PPAR-gamma)(Nuclear receptor subfamily 1 group C member 3) [Source:UniProtKB/Swiss-Prot;Acc:P37231]
3	12367936	12367994	1	0.0384394	0.0115919	-0.385518	control	PPARG	Peroxisome proliferator-activated receptor gamma (PPAR-gamma)(Nuclear receptor subfamily 1 group C member 3) [Source:UniProtKB/Swiss-Prot;Acc:P37231]
3	12368071	12368121	1	0.0124388	0.0115919	-0.476789	control	PPARG	Peroxisome proliferator-activated receptor gamma (PPAR-gamma)(Nuclear receptor subfamily 1 group C member 3) [Source:UniProtKB/Swiss-Prot;Acc:P37231]
3	12368129	12368186	1	0.0203153	0.0115919	-0.429261	control	PPARG	Peroxisome proliferator-activated receptor gamma (PPAR-gamma)(Nuclear receptor subfamily 1 group C member 3) [Source:UniProtKB/Swiss-Prot;Acc:P37231]
3	30867288	30867347	0.993833	0.00764792	0.0377637	-0.434532	control	GADL1	Glutamate decarboxylase-like protein 1 (EC 4.1.1.-) [Source:UniProtKB/Swiss-Prot;Acc:Q6ZQY3]
3	30867353	30867412	0.993833	0.0187813	0.0377637	-0.428306	control	GADL1	Glutamate decarboxylase-like protein 1 (EC 4.1.1.-) [Source:UniProtKB/Swiss-Prot;Acc:Q6ZQY3]
3	30867421	30867480	1	0.0155904	0.0377637	-0.389646	control	GADL1	Glutamate decarboxylase-like protein 1 (EC 4.1.1.-) [Source:UniProtKB/Swiss-Prot;Acc:Q6ZQY3]
3	30867496	30867547	1	0.0287888	0.0377637	-0.30737	control	GADL1	Glutamate decarboxylase-like protein 1 (EC 4.1.1.-) [Source:UniProtKB/Swiss-Prot;Acc:Q6ZQY3]
3	38967087	38967131	0.991847	0.0373863	0.112085	-0.261827	control	SCN11A	Sodium channel protein type 11 subunit alpha (Sodium channel protein type XI subunit alpha)(Voltage-gated sodium channel subunit alpha Nav1.9)(Sensory neuron sodium channel 2)(Peripheral nerve sodium channel 5)(hNaN) [Source:UniProtKB/Swiss-Prot;Acc:Q9UI33]
3	38967143	38967196	0.991847	0.0146465	0.112085	-0.340078	control	SCN11A	Sodium channel protein type 11 subunit alpha (Sodium channel protein type XI subunit alpha)(Voltage-gated sodium channel subunit alpha Nav1.9)(Sensory neuron sodium channel 2)(Peripheral nerve sodium channel 5)(hNaN) [Source:UniProtKB/Swiss-Prot;Acc:Q9UI33]
3	38967268	38967321	0.991847	0.0247137	0.112085	-0.488002	control	SCN11A	Sodium channel protein type 11 subunit alpha (Sodium channel protein type XI subunit alpha)(Voltage-gated sodium channel subunit alpha Nav1.9)(Sensory neuron sodium channel 2)(Peripheral nerve sodium channel 5)(hNaN) [Source:UniProtKB/Swiss-Prot;Acc:Q9UI33]
3	52839800	52839852	0.998228	0.020007	0.149881	-0.356836	control	ITIH4	Inter-alpha-trypsin inhibitor heavy chain H4 Precursor (Inter-alpha-inhibitor heavy chain 4)(ITI heavy chain H4)(Inter-alpha-trypsin inhibitor family heavy chain-related protein)(IHRP)(Plasma kallikrein sensitive glycoprotein 120)(PK-120)(GP120) [Contains 70 kDa inter-alpha-trypsin inhibitor heavy chain H4;35 kDa inter-alpha-trypsin inhibitor heavy chain H4] [Source:UniProtKB/Swiss-Prot;Acc:Q1462…
3	52840205	52840254	1	0.0151657	0.149881	-0.393228	control	ITIH4	Inter-alpha-trypsin inhibitor heavy chain H4 Precursor (Inter-alpha-inhibitor heavy chain 4)(ITI heavy chain H4)(Inter-alpha-trypsin inhibitor family heavy chain-related protein)(IHRP)(Plasma kallikrein sensitive glycoprotein 120)(PK-120)(GP120) [Contains 70 kDa inter-alpha-trypsin inhibitor heavy chain H4;35 kDa inter-alpha-trypsin inhibitor heavy chain H4] [Source:UniProtKB/Swiss-Prot;Acc:Q1462…
3	52840295	52840340	1	0.000545743	0.149881	-0.55943	control	ITIH4	Inter-alpha-trypsin inhibitor heavy chain H4 Precursor (Inter-alpha-inhibitor heavy chain 4)(ITI heavy chain H4)(Inter-alpha-trypsin inhibitor family heavy chain-related protein)(IHRP)(Plasma kallikrein sensitive glycoprotein 120)(PK-120)(GP120) [Contains 70 kDa inter-alpha-trypsin inhibitor heavy chain H4;35 kDa inter-alpha-trypsin inhibitor heavy chain H4] [Source:UniProtKB/Swiss-Prot;Acc:Q1462…
3	53854848	53854895	0.161087	0.0345018	0.0198949	0.356061	chronic	CHDH, IL17RB	Choline dehydrogenase, mitochondrial Precursor (CHD)(CDH)(EC 1.1.99.1) [Source:UniProtKB/Swiss-Prot;Acc:Q8NE62], Interleukin-17 receptor B Precursor (IL-17 receptor B)(IL-17RB)(Interleukin-17B receptor)(IL-17B receptor)(IL-17 receptor homolog 1)(IL-17Rh1)(IL17Rh1)(Cytokine receptor CRL4) [Source:UniProtKB/Swiss-Prot;Acc:Q9NRM6]
3	53854936	53854980	0.108142	0.0243571	0.0198949	0.624216	chronic	CHDH, IL17RB	Choline dehydrogenase, mitochondrial Precursor (CHD)(CDH)(EC 1.1.99.1) [Source:UniProtKB/Swiss-Prot;Acc:Q8NE62], Interleukin-17 receptor B Precursor (IL-17 receptor B)(IL-17RB)(Interleukin-17B receptor)(IL-17B receptor)(IL-17 receptor homolog 1)(IL-17Rh1)(IL17Rh1)(Cytokine receptor CRL4) [Source:UniProtKB/Swiss-Prot;Acc:Q9NRM6]
3	53855607	53855651	0.164405	0.0263389	0.0198949	0.284026	chronic	CHDH, IL17RB	Choline dehydrogenase, mitochondrial Precursor (CHD)(CDH)(EC 1.1.99.1) [Source:UniProtKB/Swiss-Prot;Acc:Q8NE62], Interleukin-17 receptor B Precursor (IL-17 receptor B)(IL-17RB)(Interleukin-17B receptor)(IL-17B receptor)(IL-17 receptor homolog 1)(IL-17Rh1)(IL17Rh1)(Cytokine receptor CRL4) [Source:UniProtKB/Swiss-Prot;Acc:Q9NRM6]
3	89238640	89238695	0.884793	0.00708368	0.170896	-0.382546	control	EPHA3	Ephrin type-A receptor 3 Precursor (EC 2.7.10.1)(Tyrosine-protein kinase receptor ETK1)(HEK)(HEK4)(Tyrosine-protein kinase TYRO4) [Source:UniProtKB/Swiss-Prot;Acc:P29320]
3	89238747	89238794	0.865976	0.00424911	0.170896	-0.429265	control	EPHA3	Ephrin type-A receptor 3 Precursor (EC 2.7.10.1)(Tyrosine-protein kinase receptor ETK1)(HEK)(HEK4)(Tyrosine-protein kinase TYRO4) [Source:UniProtKB/Swiss-Prot;Acc:P29320]
3	89238934	89238993	0.675623	0.0125487	0.170896	-0.454875	control	EPHA3	Ephrin type-A receptor 3 Precursor (EC 2.7.10.1)(Tyrosine-protein kinase receptor ETK1)(HEK)(HEK4)(Tyrosine-protein kinase TYRO4) [Source:UniProtKB/Swiss-Prot;Acc:P29320]
3	99077684	99077743	1	0.00570277	0.0178635	-0.53096	control	CRYBG3	Beta/gamma crystallin domain-containing protein 3 [Source:UniProtKB/Swiss-Prot;Acc:Q68DQ2]
3	99077830	99077889	1	0.0453006	0.0178635	-0.451311	control	CRYBG3	Beta/gamma crystallin domain-containing protein 3 [Source:UniProtKB/Swiss-Prot;Acc:Q68DQ2]
3	99077933	99077990	1	0.00128692	0.0178635	-0.551517	control	CRYBG3	Beta/gamma crystallin domain-containing protein 3 [Source:UniProtKB/Swiss-Prot;Acc:Q68DQ2]
3	99078000	99078059	1	0.00151032	0.0178635	-0.645217	control	CRYBG3	Beta/gamma crystallin domain-containing protein 3 [Source:UniProtKB/Swiss-Prot;Acc:Q68DQ2]
3	99078182	99078241	1	0.0426399	0.0178635	-0.42352	control	CRYBG3	Beta/gamma crystallin domain-containing protein 3 [Source:UniProtKB/Swiss-Prot;Acc:Q68DQ2]
3	120861980	120862037	1	0.00367389	0.0809282	-0.70932	control	POPDC2	Popeye domain-containing protein 2 (Popeye protein 2) [Source:UniProtKB/Swiss-Prot;Acc:Q9HBU9]
3	120862503	120862556	0.755314	0.00266534	0.0809282	-0.449098	control	POPDC2	Popeye domain-containing protein 2 (Popeye protein 2) [Source:UniProtKB/Swiss-Prot;Acc:Q9HBU9]
3	123816832	123816891	1	0.000685312	0.100872	-0.576234	control	PARP15	Poly [ADP-ribose] polymerase 15 (PARP-15)(EC 2.4.2.30)(B-aggressive lymphoma protein 3) [Source:UniProtKB/Swiss-Prot;Acc:Q460N3]
3	123817216	123817275	1	0.0269201	0.100872	-0.490319	control	PARP15	Poly [ADP-ribose] polymerase 15 (PARP-15)(EC 2.4.2.30)(B-aggressive lymphoma protein 3) [Source:UniProtKB/Swiss-Prot;Acc:Q460N3]
3	130363317	130363361	0.127857	0.0357449	0.128196	0.402128	chronic	ISY1	Pre-mRNA-splicing factor ISY1 homolog [Source:UniProtKB/Swiss-Prot;Acc:Q9ULR0]
3	139200139	139200198	0.949277	0.0436467	0.136036	-0.599206	control	CLDN18	Claudin-18 [Source:UniProtKB/Swiss-Prot;Acc:P56856]
3	139961053	139961112	NA	0.0311392	0.13641	0.569912	chronic	AC117389.5, PIK3CB	Phosphatidylinositol-4,5-bisphosphate 3-kinase catalytic subunit beta isoform (EC 2.7.1.153)(PI3-kinase p110 subunit beta)(PtdIns-3-kinase p110)(PI3Kbeta)(PI3K) [Source:UniProtKB/Swiss-Prot;Acc:P42338]
3	139961250	139961309	NA	0.0213476	0.13641	0.500929	chronic	AC117389.5, PIK3CB	Phosphatidylinositol-4,5-bisphosphate 3-kinase catalytic subunit beta isoform (EC 2.7.1.153)(PI3-kinase p110 subunit beta)(PtdIns-3-kinase p110)(PI3Kbeta)(PI3K) [Source:UniProtKB/Swiss-Prot;Acc:P42338]
3	149930202	149930261	0.957545	0.000382657	0.121633	-0.695775	control	AGTR1	Type-1 angiotensin II receptor (AT1)(AT1AR)(AT1BR) [Source:UniProtKB/Swiss-Prot;Acc:P30556]
3	149930376	149930432	0.977974	0.035292	0.121633	-0.436695	control	AGTR1	Type-1 angiotensin II receptor (AT1)(AT1AR)(AT1BR) [Source:UniProtKB/Swiss-Prot;Acc:P30556]
3	149930459	149930518	0.944432	0.00760683	0.121633	-0.485072	control	AGTR1	Type-1 angiotensin II receptor (AT1)(AT1AR)(AT1BR) [Source:UniProtKB/Swiss-Prot;Acc:P30556]
3	153467947	153468006	0.378303	0.0163801	0.0920383	-0.641424	control	MBNL1	Muscleblind-like protein 1 (Triplet-expansion RNA-binding protein) [Source:UniProtKB/Swiss-Prot;Acc:Q9NR56]
3	153468045	153468101	0.371618	0.0316129	0.0920383	-0.547782	control	MBNL1	Muscleblind-like protein 1 (Triplet-expansion RNA-binding protein) [Source:UniProtKB/Swiss-Prot;Acc:Q9NR56]
3	153468067	153468126	0.371618	0.0240135	0.0920383	-0.540282	control	MBNL1	Muscleblind-like protein 1 (Triplet-expansion RNA-binding protein) [Source:UniProtKB/Swiss-Prot;Acc:Q9NR56]
3	153468134	153468193	0.31574	0.0238078	0.0920383	-0.613853	control	MBNL1	Muscleblind-like protein 1 (Triplet-expansion RNA-binding protein) [Source:UniProtKB/Swiss-Prot;Acc:Q9NR56]
3	153468163	153468219	0.281277	0.0243128	0.0920383	-0.644969	control	MBNL1	Muscleblind-like protein 1 (Triplet-expansion RNA-binding protein) [Source:UniProtKB/Swiss-Prot;Acc:Q9NR56]
3	172938523	172938581	1	0.00821974	0.0178635	-0.459743	control	AC078953.20-1	NA
3	172938629	172938686	1	0.00316606	0.0178635	-0.485158	control	AC078953.20-1	NA
3	172938718	172938777	1	0.0105138	0.0178635	-0.537515	control	AC078953.20-1	NA
3	172938928	172938987	0.722894	0.0200938	0.0178635	-0.84426	control	AC078953.20-1	NA
3	172939143	172939202	0.907631	0.00298703	0.0178635	-0.633713	control	AC078953.20-1	NA
3	172939229	172939288	0.907631	0.0191917	0.0178635	-0.467511	control	AC078953.20-1	NA
3	172939324	172939383	1	0.0405242	0.0178635	-0.39886	control	AC078953.20-1	NA
3	181801912	181801971	0.746159	0.000239569	0.148706	-0.702654	control	TTC14	Tetratricopeptide repeat protein 14 (TPR repeat protein 14) [Source:UniProtKB/Swiss-Prot;Acc:Q96N46]
3	181801936	181801995	0.746159	0.000922154	0.148706	-0.707476	control	TTC14	Tetratricopeptide repeat protein 14 (TPR repeat protein 14) [Source:UniProtKB/Swiss-Prot;Acc:Q96N46]
3	181802014	181802073	0.850187	0.0312956	0.148706	-0.447965	control	TTC14	Tetratricopeptide repeat protein 14 (TPR repeat protein 14) [Source:UniProtKB/Swiss-Prot;Acc:Q96N46]
3	181802089	181802148	0.840127	0.00337127	0.148706	-0.452324	control	TTC14	Tetratricopeptide repeat protein 14 (TPR repeat protein 14) [Source:UniProtKB/Swiss-Prot;Acc:Q96N46]
3	181802268	181802318	0.662974	0.0125614	0.148706	-0.468573	control	TTC14	Tetratricopeptide repeat protein 14 (TPR repeat protein 14) [Source:UniProtKB/Swiss-Prot;Acc:Q96N46]
3	186563184	186563243	0.910088	0.0248142	0.156839	-0.484226	control	MAP3K13	Mitogen-activated protein kinase kinase kinase 13 (EC 2.7.11.25)(Mixed lineage kinase)(MLK)(Leucine zipper-bearing kinase) [Source:UniProtKB/Swiss-Prot;Acc:O43283]
3	186563264	186563323	0.917549	0.000361053	0.156839	-0.576098	control	MAP3K13	Mitogen-activated protein kinase kinase kinase 13 (EC 2.7.11.25)(Mixed lineage kinase)(MLK)(Leucine zipper-bearing kinase) [Source:UniProtKB/Swiss-Prot;Acc:O43283]
3	186563284	186563343	0.896936	0.000263112	0.156839	-0.744386	control	MAP3K13	Mitogen-activated protein kinase kinase kinase 13 (EC 2.7.11.25)(Mixed lineage kinase)(MLK)(Leucine zipper-bearing kinase) [Source:UniProtKB/Swiss-Prot;Acc:O43283]
3	186563352	186563411	0.828931	0.00191573	0.156839	-0.675974	control	MAP3K13	Mitogen-activated protein kinase kinase kinase 13 (EC 2.7.11.25)(Mixed lineage kinase)(MLK)(Leucine zipper-bearing kinase) [Source:UniProtKB/Swiss-Prot;Acc:O43283]
3	187840666	187840725	0.817831	0.0335624	0.152749	-0.492162	control	FETUB	Fetuin-B Precursor (Gugu)(IRL685)(16G2) [Source:UniProtKB/Swiss-Prot;Acc:Q9UGM5]
3	187840769	187840828	0.817831	0.00560107	0.152749	-0.471289	control	FETUB	Fetuin-B Precursor (Gugu)(IRL685)(16G2) [Source:UniProtKB/Swiss-Prot;Acc:Q9UGM5]
3	187840837	187840887	0.887935	0.020276	0.152749	-0.409619	control	FETUB	Fetuin-B Precursor (Gugu)(IRL685)(16G2) [Source:UniProtKB/Swiss-Prot;Acc:Q9UGM5]
3	188130949	188130993	0.178629	0.00653852	0.193394	0.72889	chronic	ST6GAL1	Beta-galactoside alpha-2,6-sialyltransferase 1 (EC 2.4.99.1)(CMP-N-acetylneuraminate-beta-galactosamide-alpha-2,6-sialyltransferase 1)(Alpha 2,6-ST)(Sialyltransferase 1)(ST6Gal I)(B-cell antigen CD75) [Source:UniProtKB/Swiss-Prot;Acc:P15907]
4	1842382	1842426	0.102326	0.0206117	0.180207	0.259881	chronic	AC105448.5-1, SRP_euk_arch, WHSC1	Eukaryotic type signal recognition particle RNA [Source:RFAM;Acc:RF00017], Probable histone-lysine N-methyltransferase NSD2 (EC 2.1.1.43)(Nuclear SET domain-containing protein 2)(Wolf-Hirschhorn syndrome candidate 1 protein)(Multiple myeloma SET domain-containing protein)(Protein trithorax-5) [Source:UniProtKB/Swiss-Prot;Acc:O96028]
4	2815230	2815274	0.0824249	0.0155243	0.121633	0.294853	chronic	ADD1	Alpha-adducin (Erythrocyte adducin subunit alpha) [Source:UniProtKB/Swiss-Prot;Acc:P35611]
4	9094196	9094255	1	0.0478023	0.156159	-0.49829	control	AC116655.7-2	NA
4	16509858	16509917	1	0.0434232	0.117543	-0.419045	control	LDB2	LIM domain-binding protein 2 (Carboxyl-terminal LIM domain-binding protein 1)(CLIM-1)(LIM domain-binding factor CLIM1) [Source:UniProtKB/Swiss-Prot;Acc:O43679]
4	17187973	17188017	0.0856152	0.00763162	0.125382	0.412445	chronic	LAP3	Cytosol aminopeptidase (EC 3.4.11.1)(Leucine aminopeptidase)(Leucyl aminopeptidase)(Leucine aminopeptidase 3)(LAP)(Proline aminopeptidase)(EC 3.4.11.5)(Prolyl aminopeptidase)(Peptidase S) [Source:UniProtKB/Swiss-Prot;Acc:P28838]
4	20493412	20493466	0.946027	0.0221562	0.125382	-0.481924	control	KCNIP4	Kv channel-interacting protein 4 (KChIP4)(A-type potassium channel modulatory protein 4)(Potassium channel-interacting protein 4)(Calsenilin-like protein) [Source:UniProtKB/Swiss-Prot;Acc:Q6PIL6]
4	20493656	20493715	0.899928	0.00447039	0.125382	-0.548325	control	KCNIP4	Kv channel-interacting protein 4 (KChIP4)(A-type potassium channel modulatory protein 4)(Potassium channel-interacting protein 4)(Calsenilin-like protein) [Source:UniProtKB/Swiss-Prot;Acc:Q6PIL6]
4	20494111	20494165	0.984825	0.0461675	0.125382	-0.306075	control	KCNIP4	Kv channel-interacting protein 4 (KChIP4)(A-type potassium channel modulatory protein 4)(Potassium channel-interacting protein 4)(Calsenilin-like protein) [Source:UniProtKB/Swiss-Prot;Acc:Q6PIL6]
4	22303506	22303565	NA	0.0149328	0.151625	0.719914	chronic	GBA3	Cytosolic beta-glucosidase (EC 3.2.1.21)(Cytosolic beta-glucosidase-like protein 1) [Source:UniProtKB/Swiss-Prot;Acc:Q9H227]
4	23500625	23500669	0.839135	0.00129516	0.182413	0.779399	chronic	PPARGC1A	Peroxisome proliferator-activated receptor gamma coactivator 1-alpha (PPAR-gamma coactivator 1-alpha)(PPARGC-1-alpha)(PGC-1-alpha)(Ligand effect modulator 6) [Source:UniProtKB/Swiss-Prot;Acc:Q9UBK2]
4	23501061	23501120	0.648378	0.0424097	0.182413	0.355357	chronic	PPARGC1A	Peroxisome proliferator-activated receptor gamma coactivator 1-alpha (PPAR-gamma coactivator 1-alpha)(PPARGC-1-alpha)(PGC-1-alpha)(Ligand effect modulator 6) [Source:UniProtKB/Swiss-Prot;Acc:Q9UBK2]
4	38482983	38483042	0.306673	0.0393648	0.188984	-0.750788	control	TLR1	Toll-like receptor 1 Precursor (Toll/interleukin-1 receptor-like protein)(TIL)(CD281 antigen) [Source:UniProtKB/Swiss-Prot;Acc:Q15399]
4	38483173	38483228	0.325997	0.0412661	0.188984	-0.37652	control	TLR1	Toll-like receptor 1 Precursor (Toll/interleukin-1 receptor-like protein)(TIL)(CD281 antigen) [Source:UniProtKB/Swiss-Prot;Acc:Q15399]
4	52611837	52611896	0.437116	0.0213763	0.117543	-0.505157	control	SPATA18	Spermatogenesis-associated protein 18 [Source:UniProtKB/Swiss-Prot;Acc:Q8TC71]
4	56107818	56107862	0.103868	0.0302491	0.135345	0.383661	chronic	CLOCK	Circadian locomoter output cycles protein kaput (hCLOCK)(EC 2.3.1.48) [Source:UniProtKB/Swiss-Prot;Acc:O15516]
4	56108237	56108281	0.369704	0.0160928	0.135345	0.308346	chronic	CLOCK	Circadian locomoter output cycles protein kaput (hCLOCK)(EC 2.3.1.48) [Source:UniProtKB/Swiss-Prot;Acc:O15516]
4	56108337	56108381	0.42966	0.0236369	0.135345	0.297856	chronic	CLOCK	Circadian locomoter output cycles protein kaput (hCLOCK)(EC 2.3.1.48) [Source:UniProtKB/Swiss-Prot;Acc:O15516]
4	56108338	56108382	0.42966	0.0446941	0.135345	0.283022	chronic	CLOCK	Circadian locomoter output cycles protein kaput (hCLOCK)(EC 2.3.1.48) [Source:UniProtKB/Swiss-Prot;Acc:O15516]
4	70115270	70115329	0.995223	5.70869e-05	0.137413	-0.634278	control	AC021146.7-2, UGT2B11	Putative uncharacterized protein ENSP00000370486 [Source:UniProtKB/TrEMBL;Acc:A6NCP7], UDP-glucuronosyltransferase 2B11 Precursor (UDPGT 2B11)(EC 2.4.1.17) [Source:UniProtKB/Swiss-Prot;Acc:O75310]
4	70115360	70115419	NA	5.12341e-06	0.137413	-0.897849	control	AC021146.7-2, UGT2B11	Putative uncharacterized protein ENSP00000370486 [Source:UniProtKB/TrEMBL;Acc:A6NCP7], UDP-glucuronosyltransferase 2B11 Precursor (UDPGT 2B11)(EC 2.4.1.17) [Source:UniProtKB/Swiss-Prot;Acc:O75310]
4	70180551	70180610	0.986917	0.000988259	0.111471	-0.549463	control	UGT2B28	UDP-glucuronosyltransferase 2B28 Precursor (UDPGT 2B28)(EC 2.4.1.17) [Source:UniProtKB/Swiss-Prot;Acc:Q9BY64]
4	70180630	70180689	0.87555	0.0157556	0.111471	-0.423878	control	UGT2B28	UDP-glucuronosyltransferase 2B28 Precursor (UDPGT 2B28)(EC 2.4.1.17) [Source:UniProtKB/Swiss-Prot;Acc:Q9BY64]
4	70180738	70180797	0.862929	0.0141644	0.111471	-0.47175	control	UGT2B28	UDP-glucuronosyltransferase 2B28 Precursor (UDPGT 2B28)(EC 2.4.1.17) [Source:UniProtKB/Swiss-Prot;Acc:Q9BY64]
4	70928669	70928728	0.900313	0.0447932	0.117845	-0.419622	control	HTN3	Histatin-3 Precursor (Histidine-rich protein 3)(PB)(Basic histidine-rich protein)(Hst) [Contains Histatin-3;Histatin-3 1/25(Histatin-6);Histatin-3 1/24(Histatin-5);Histatin-3 1/13;Histatin-3 1/12;Histatin-3 1/11;Histatin-3 5/13;Histatin-3 5/12(Histatin-11);Histatin-3 5/11(Histatin-12);Histatin-3 6/13;Histatin-3 6/11;Histatin-3 7/13;Histatin-3 7/12;Histatin-3 7/11;Histatin-3 12/32(Histatin-4);Hist…
4	70950644	70950703	0.906033	0.00124911	0.167109	-0.626669	control	HTN1	Histatin-1 Precursor (Histidine-rich protein 1)(Post-PB protein)(PPB) [Contains Histatin-2] [Source:UniProtKB/Swiss-Prot;Acc:P15515]
4	71260814	71260873	1	0.00604135	0.0920383	-0.558326	control	SMR3A	Submaxillary gland androgen-regulated protein 3A Precursor (Proline-rich protein 5)(Proline-rich protein PBI) [Source:UniProtKB/Swiss-Prot;Acc:Q99954]
4	74520633	74520692	0.17384	0.0478422	0.125463	-0.508816	control	AFP	Alpha-fetoprotein Precursor (Alpha-1-fetoprotein)(Alpha-fetoglobulin) [Source:UniProtKB/Swiss-Prot;Acc:P02771]
4	74520699	74520758	0.17384	0.0212105	0.125463	-0.594068	control	AFP	Alpha-fetoprotein Precursor (Alpha-1-fetoprotein)(Alpha-fetoglobulin) [Source:UniProtKB/Swiss-Prot;Acc:P02771]
4	76775269	76775314	0.852913	0.0108993	0.129026	-0.437913	control	CDKL2	Cyclin-dependent kinase-like 2 (EC 2.7.11.22)(Serine/threonine-protein kinase KKIAMRE)(Protein kinase p56 KKIAMRE) [Source:UniProtKB/Swiss-Prot;Acc:Q92772]
4	76775408	76775461	0.962048	0.0134992	0.129026	-0.501479	control	CDKL2	Cyclin-dependent kinase-like 2 (EC 2.7.11.22)(Serine/threonine-protein kinase KKIAMRE)(Protein kinase p56 KKIAMRE) [Source:UniProtKB/Swiss-Prot;Acc:Q92772]
4	76775479	76775534	0.964882	0.0261575	0.129026	-0.477096	control	CDKL2	Cyclin-dependent kinase-like 2 (EC 2.7.11.22)(Serine/threonine-protein kinase KKIAMRE)(Protein kinase p56 KKIAMRE) [Source:UniProtKB/Swiss-Prot;Acc:Q92772]
4	86614722	86614781	0.955231	0.045413	0.152749	-0.301534	control	ARHGAP24	Rho GTPase-activating protein 24 (Rho-type GTPase-activating protein 24)(Filamin-A-associated RhoGAP)(FilGAP)(RhoGAP of 73 kDa)(p73RhoGAP)(RAC1- and CDC42-specific GTPase-activating protein of 72 kDa)(RC-GAP72)(Sarcoma antigen NY-SAR-88) [Source:UniProtKB/Swiss-Prot;Acc:Q8N264]
4	86614785	86614844	0.955231	0.00699572	0.152749	-0.716143	control	ARHGAP24	Rho GTPase-activating protein 24 (Rho-type GTPase-activating protein 24)(Filamin-A-associated RhoGAP)(FilGAP)(RhoGAP of 73 kDa)(p73RhoGAP)(RAC1- and CDC42-specific GTPase-activating protein of 72 kDa)(RC-GAP72)(Sarcoma antigen NY-SAR-88) [Source:UniProtKB/Swiss-Prot;Acc:Q8N264]
4	86614849	86614908	0.955325	0.0181187	0.152749	-0.417711	control	ARHGAP24	Rho GTPase-activating protein 24 (Rho-type GTPase-activating protein 24)(Filamin-A-associated RhoGAP)(FilGAP)(RhoGAP of 73 kDa)(p73RhoGAP)(RAC1- and CDC42-specific GTPase-activating protein of 72 kDa)(RC-GAP72)(Sarcoma antigen NY-SAR-88) [Source:UniProtKB/Swiss-Prot;Acc:Q8N264]
4	86615027	86615077	0.768492	0.0372111	0.152749	-0.458687	control	ARHGAP24	Rho GTPase-activating protein 24 (Rho-type GTPase-activating protein 24)(Filamin-A-associated RhoGAP)(FilGAP)(RhoGAP of 73 kDa)(p73RhoGAP)(RAC1- and CDC42-specific GTPase-activating protein of 72 kDa)(RC-GAP72)(Sarcoma antigen NY-SAR-88) [Source:UniProtKB/Swiss-Prot;Acc:Q8N264]
4	87989114	87989158	1	0.0467695	0.135345	-0.28978	control	SLC10A6	Solute carrier family 10 member 6 (Sodium-dependent organic anion transporter) [Source:UniProtKB/Swiss-Prot;Acc:Q3KNW5]
4	87989709	87989762	1	0.00510443	0.135345	-0.525949	control	SLC10A6	Solute carrier family 10 member 6 (Sodium-dependent organic anion transporter) [Source:UniProtKB/Swiss-Prot;Acc:Q3KNW5]
4	87989808	87989863	1	0.00628695	0.135345	-0.435221	control	SLC10A6	Solute carrier family 10 member 6 (Sodium-dependent organic anion transporter) [Source:UniProtKB/Swiss-Prot;Acc:Q3KNW5]
4	87989819	87989878	1	0.00785772	0.135345	-0.439593	control	SLC10A6	Solute carrier family 10 member 6 (Sodium-dependent organic anion transporter) [Source:UniProtKB/Swiss-Prot;Acc:Q3KNW5]
4	87989878	87989937	1	0.0491074	0.135345	-0.365317	control	SLC10A6	Solute carrier family 10 member 6 (Sodium-dependent organic anion transporter) [Source:UniProtKB/Swiss-Prot;Acc:Q3KNW5]
4	87989988	87990047	NA	0.0213724	0.135345	-0.444501	control	SLC10A6	Solute carrier family 10 member 6 (Sodium-dependent organic anion transporter) [Source:UniProtKB/Swiss-Prot;Acc:Q3KNW5]
4	96689113	96689157	0.335025	0.037318	0.19765	0.285296	chronic	UNC5C	Netrin receptor UNC5C Precursor (Protein unc-5 homolog C)(Unc-5 homolog 3) [Source:UniProtKB/Swiss-Prot;Acc:O95185]
4	113777348	113777393	0.200224	0.0235132	0.159067	0.5675	chronic	C4orf21, LARP7	La-related protein 7 (La ribonucleoprotein domain family member 7)(P-TEFb-interaction protein for 7SK stability)(PIP7S) [Source:UniProtKB/Swiss-Prot;Acc:Q4G0J3], Uncharacterized protein C4orf21 [Source:UniProtKB/Swiss-Prot;Acc:Q86YA3]
4	113777407	113777455	0.185646	0.00749827	0.159067	0.640667	chronic	C4orf21, LARP7	La-related protein 7 (La ribonucleoprotein domain family member 7)(P-TEFb-interaction protein for 7SK stability)(PIP7S) [Source:UniProtKB/Swiss-Prot;Acc:Q4G0J3], Uncharacterized protein C4orf21 [Source:UniProtKB/Swiss-Prot;Acc:Q86YA3]
4	113777584	113777631	0.0693291	0.0184751	0.159067	0.400613	chronic	C4orf21, LARP7	La-related protein 7 (La ribonucleoprotein domain family member 7)(P-TEFb-interaction protein for 7SK stability)(PIP7S) [Source:UniProtKB/Swiss-Prot;Acc:Q4G0J3], Uncharacterized protein C4orf21 [Source:UniProtKB/Swiss-Prot;Acc:Q86YA3]
4	113788489	113788548	0.362369	0.0160124	0.111471	-0.575212	control	hsa-mir-302a, hsa-mir-302b, hsa-mir-302c, hsa-mir-302d, hsa-mir-367	hsa-mir-302a [Source:miRBase;Acc:MI0000738], hsa-mir-302b [Source:miRBase;Acc:MI0000772], hsa-mir-302c [Source:miRBase;Acc:MI0000773], hsa-mir-302d [Source:miRBase;Acc:MI0000774], hsa-mir-367 [Source:miRBase;Acc:MI0000775]
4	113788687	113788746	0.456427	0.0185277	0.111471	-0.424845	control	hsa-mir-302a, hsa-mir-302b, hsa-mir-302c, hsa-mir-302d, hsa-mir-367	hsa-mir-302a [Source:miRBase;Acc:MI0000738], hsa-mir-302b [Source:miRBase;Acc:MI0000772], hsa-mir-302c [Source:miRBase;Acc:MI0000773], hsa-mir-302d [Source:miRBase;Acc:MI0000774], hsa-mir-367 [Source:miRBase;Acc:MI0000775]
4	125851679	125851725	0.794177	0.00103346	0.0178635	-0.421863	control	ANKRD50	Ankyrin repeat domain-containing protein 50 [Source:UniProtKB/Swiss-Prot;Acc:Q9ULJ7]
4	125851765	125851824	0.837953	0.0170916	0.0178635	-0.391907	control	ANKRD50	Ankyrin repeat domain-containing protein 50 [Source:UniProtKB/Swiss-Prot;Acc:Q9ULJ7]
4	125851897	125851956	0.931831	0.00286607	0.0178635	-0.551799	control	ANKRD50	Ankyrin repeat domain-containing protein 50 [Source:UniProtKB/Swiss-Prot;Acc:Q9ULJ7]
4	125851989	125852048	0.821877	0.00415464	0.0178635	-0.541485	control	ANKRD50	Ankyrin repeat domain-containing protein 50 [Source:UniProtKB/Swiss-Prot;Acc:Q9ULJ7]
4	125852086	125852145	0.821877	0.0461681	0.0178635	-0.4306	control	ANKRD50	Ankyrin repeat domain-containing protein 50 [Source:UniProtKB/Swiss-Prot;Acc:Q9ULJ7]
4	146779512	146779571	1	0.0161271	0.0496432	-0.438078	control	MMAA	Methylmalonic aciduria type A protein, mitochondrial Precursor [Source:UniProtKB/Swiss-Prot;Acc:Q8IVH4]
4	146779604	146779663	1	0.0129927	0.0496432	-0.452386	control	MMAA	Methylmalonic aciduria type A protein, mitochondrial Precursor [Source:UniProtKB/Swiss-Prot;Acc:Q8IVH4]
4	146779685	146779744	1	0.0164994	0.0496432	-0.40087	control	MMAA	Methylmalonic aciduria type A protein, mitochondrial Precursor [Source:UniProtKB/Swiss-Prot;Acc:Q8IVH4]
4	157006946	157007005	0.720023	0.00237564	0.0822432	-0.588451	control	ACCN5	Amiloride-sensitive cation channel 5 (Human intestine Na(+) channel)(HINaC) [Source:UniProtKB/Swiss-Prot;Acc:Q9NY37]
4	157007063	157007122	0.711449	0.0171673	0.0822432	-0.50134	control	ACCN5	Amiloride-sensitive cation channel 5 (Human intestine Na(+) channel)(HINaC) [Source:UniProtKB/Swiss-Prot;Acc:Q9NY37]
4	157007212	157007271	0.637173	0.0119409	0.0822432	-0.504218	control	ACCN5	Amiloride-sensitive cation channel 5 (Human intestine Na(+) channel)(HINaC) [Source:UniProtKB/Swiss-Prot;Acc:Q9NY37]
4	157007300	157007359	0.637173	0.00174891	0.0822432	-0.615392	control	ACCN5	Amiloride-sensitive cation channel 5 (Human intestine Na(+) channel)(HINaC) [Source:UniProtKB/Swiss-Prot;Acc:Q9NY37]
4	159313759	159313815	0.684754	0.00443739	0.0314183	-0.531185	control	C4orf18	Uncharacterized protein C4orf18 [Source:UniProtKB/Swiss-Prot;Acc:Q6UWH4]
4	159313864	159313923	0.670657	0.0129666	0.0314183	-0.511811	control	C4orf18	Uncharacterized protein C4orf18 [Source:UniProtKB/Swiss-Prot;Acc:Q6UWH4]
4	159313924	159313983	0.746639	0.00750735	0.0314183	-0.543343	control	C4orf18	Uncharacterized protein C4orf18 [Source:UniProtKB/Swiss-Prot;Acc:Q6UWH4]
4	159313938	159313997	0.746639	0.0025137	0.0314183	-0.637246	control	C4orf18	Uncharacterized protein C4orf18 [Source:UniProtKB/Swiss-Prot;Acc:Q6UWH4]
4	183482144	183482193	0.966063	0.0333417	0.0616823	-0.430525	control	ODZ3	Teneurin-3 (Ten-3)(Tenascin-M3)(Ten-m3)(Protein Odd Oz/ten-m homolog 3) [Source:UniProtKB/Swiss-Prot;Acc:Q9P273]
4	183482213	183482257	0.99368	0.0375035	0.0616823	-0.347393	control	ODZ3	Teneurin-3 (Ten-3)(Tenascin-M3)(Ten-m3)(Protein Odd Oz/ten-m homolog 3) [Source:UniProtKB/Swiss-Prot;Acc:Q9P273]
4	187114393	187114439	0.961158	0.0296116	0.17922	-0.37252	control	SORBS2	Sorbin and SH3 domain-containing protein 2 (Arg/Abl-interacting protein 2)(ArgBP2)(Sorbin) [Source:UniProtKB/Swiss-Prot;Acc:O94875]
4	187114477	187114529	1	0.0201194	0.17922	-0.554661	control	SORBS2	Sorbin and SH3 domain-containing protein 2 (Arg/Abl-interacting protein 2)(ArgBP2)(Sorbin) [Source:UniProtKB/Swiss-Prot;Acc:O94875]
4	187114715	187114774	0.931683	0.0170641	0.17922	-0.516784	control	SORBS2	Sorbin and SH3 domain-containing protein 2 (Arg/Abl-interacting protein 2)(ArgBP2)(Sorbin) [Source:UniProtKB/Swiss-Prot;Acc:O94875]
4	187114825	187114877	0.886139	0.0257826	0.17922	-0.353396	control	SORBS2	Sorbin and SH3 domain-containing protein 2 (Arg/Abl-interacting protein 2)(ArgBP2)(Sorbin) [Source:UniProtKB/Swiss-Prot;Acc:O94875]
5	578181	578225	0.767868	0.0217273	0.181948	0.294478	chronic	SLC9A3	Sodium/hydrogen exchanger 3 (Na(+)/H(+) exchanger 3)(NHE-3)(Solute carrier family 9 member 3) [Source:UniProtKB/Swiss-Prot;Acc:P48764]
5	1498481	1498525	0.0901499	0.0438745	0.058888	0.376904	chronic	SLC6A3	Sodium-dependent dopamine transporter (DA transporter)(DAT)(Solute carrier family 6 member 3) [Source:UniProtKB/Swiss-Prot;Acc:Q01959]
5	7921854	7921898	0.185922	0.0462658	0.186981	0.346192	chronic	FASTKD3, MTRR	FAST kinase domain-containing protein 3 [Source:UniProtKB/Swiss-Prot;Acc:Q14CZ7], Methionine synthase reductase, mitochondrial Precursor (MSR)(EC 1.16.1.8) [Source:UniProtKB/Swiss-Prot;Acc:Q9UBK8]
5	33972130	33972176	0.25842	0.00146616	0.176038	0.529329	chronic	RXFP3	Relaxin-3 receptor 1 (RLN3 receptor 1)(Relaxin family peptide receptor 3)(Somatostatin- and angiotensin-like peptide receptor)(G protein-coupled receptor SALPR)(GPCR135) [Source:UniProtKB/Swiss-Prot;Acc:Q9NSD7]
5	33972223	33972267	0.277528	0.0483003	0.176038	0.304422	chronic	RXFP3	Relaxin-3 receptor 1 (RLN3 receptor 1)(Relaxin family peptide receptor 3)(Somatostatin- and angiotensin-like peptide receptor)(G protein-coupled receptor SALPR)(GPCR135) [Source:UniProtKB/Swiss-Prot;Acc:Q9NSD7]
5	33972296	33972340	0.27898	0.0018268	0.176038	0.500934	chronic	RXFP3	Relaxin-3 receptor 1 (RLN3 receptor 1)(Relaxin family peptide receptor 3)(Somatostatin- and angiotensin-like peptide receptor)(G protein-coupled receptor SALPR)(GPCR135) [Source:UniProtKB/Swiss-Prot;Acc:Q9NSD7]
5	33972425	33972469	0.407854	0.0428422	0.176038	0.543245	chronic	RXFP3	Relaxin-3 receptor 1 (RLN3 receptor 1)(Relaxin family peptide receptor 3)(Somatostatin- and angiotensin-like peptide receptor)(G protein-coupled receptor SALPR)(GPCR135) [Source:UniProtKB/Swiss-Prot;Acc:Q9NSD7]
5	38631331	38631385	1	0.0254884	0.167109	-0.417129	control	LIFR	Leukemia inhibitory factor receptor Precursor (LIF receptor)(LIF-R)(CD118 antigen) [Source:UniProtKB/Swiss-Prot;Acc:P42702]
5	43593452	43593507	0.291545	0.0207944	0.117845	0.418643	chronic	PAIP1	Polyadenylate-binding protein-interacting protein 1 (Poly(A)-binding protein-interacting protein 1)(PABP-interacting protein 1)(PAIP-1) [Source:UniProtKB/Swiss-Prot;Acc:Q9H074]
5	58918209	58918268	1	0.0325616	0.121633	-0.533425	control	hsa-mir-582	hsa-mir-582 [Source:miRBase;Acc:MI0003589]
5	71651623	71651669	0.209918	0.0103879	0.128196	0.672338	chronic	MRPS27, PTCD2	28S ribosomal protein S27, mitochondrial (S27mt)(MRP-S27) [Source:UniProtKB/Swiss-Prot;Acc:Q92552], Pentatricopeptide repeat-containing protein 2 [Source:UniProtKB/Swiss-Prot;Acc:Q8WV60]
5	71651676	71651723	0.192792	0.0246149	0.128196	0.507166	chronic	MRPS27, PTCD2	28S ribosomal protein S27, mitochondrial (S27mt)(MRP-S27) [Source:UniProtKB/Swiss-Prot;Acc:Q92552], Pentatricopeptide repeat-containing protein 2 [Source:UniProtKB/Swiss-Prot;Acc:Q8WV60]
5	71651887	71651931	0.170907	0.0128208	0.128196	0.352247	chronic	MRPS27, PTCD2	28S ribosomal protein S27, mitochondrial (S27mt)(MRP-S27) [Source:UniProtKB/Swiss-Prot;Acc:Q92552], Pentatricopeptide repeat-containing protein 2 [Source:UniProtKB/Swiss-Prot;Acc:Q8WV60]
5	71839095	71839154	0.892513	0.00901654	0.0178635	-0.53271	control	ZNF366	Zinc finger protein 366 [Source:UniProtKB/Swiss-Prot;Acc:Q8N895]
5	71839151	71839210	0.944536	0.0317751	0.0178635	-0.455794	control	ZNF366	Zinc finger protein 366 [Source:UniProtKB/Swiss-Prot;Acc:Q8N895]
5	71839361	71839406	0.972514	0.0130276	0.0178635	-0.379856	control	ZNF366	Zinc finger protein 366 [Source:UniProtKB/Swiss-Prot;Acc:Q8N895]
5	71839468	71839516	0.962569	0.00130496	0.0178635	-0.576912	control	ZNF366	Zinc finger protein 366 [Source:UniProtKB/Swiss-Prot;Acc:Q8N895]
5	71839558	71839611	0.958468	0.00299223	0.0178635	-0.488715	control	ZNF366	Zinc finger protein 366 [Source:UniProtKB/Swiss-Prot;Acc:Q8N895]
5	71839730	71839789	0.833475	0.0243038	0.0178635	-0.637791	control	ZNF366	Zinc finger protein 366 [Source:UniProtKB/Swiss-Prot;Acc:Q8N895]
5	102492816	102492875	NA	0.0478462	0.193133	-0.332046	control	HISPPD1	Inositol hexakisphosphate and diphosphoinositol-pentakisphosphate kinase 2 (EC 2.7.4.21)(EC 2.7.4.24)(InsP6 and PP-IP5 kinase 2)(PP-IP5 kinase 2)(hsVIP2)(Histidine acid phosphatase domain-containing protein 1) [Source:UniProtKB/Swiss-Prot;Acc:O43314]
5	111783105	111783149	0.147924	0.0218564	0.0178635	0.343786	chronic	EPB41L4A	Band 4.1-like protein 4A (Protein NBL4) [Source:UniProtKB/Swiss-Prot;Acc:Q9HCS5]
5	111783179	111783223	0.129637	0.0279841	0.0178635	0.481628	chronic	EPB41L4A	Band 4.1-like protein 4A (Protein NBL4) [Source:UniProtKB/Swiss-Prot;Acc:Q9HCS5]
5	130627747	130627791	0.0554645	0.00472349	0.185507	0.416305	chronic	CDC42SE2	CDC42 small effector protein 2 (Small effector of CDC42 protein 2) [Source:UniProtKB/Swiss-Prot;Acc:Q9NRR3]
5	133368555	133368599	0.121129	0.0330764	0.125382	0.307945	chronic	VDAC1	Voltage-dependent anion-selective channel protein 1 (VDAC-1)(hVDAC1)(Outer mitochondrial membrane protein porin 1)(Plasmalemmal porin)(Porin 31HL)(Porin 31HM) [Source:UniProtKB/Swiss-Prot;Acc:P21796]
5	139918180	139918234	1	0.0109925	0.137413	-0.528355	control	SRA1	Steroid receptor RNA activator 1 (Steroid receptor RNA activator protein)(SRAP) [Source:UniProtKB/Swiss-Prot;Acc:Q9HD15]
5	139918259	139918311	1	0.0040495	0.137413	-0.660172	control	SRA1	Steroid receptor RNA activator 1 (Steroid receptor RNA activator protein)(SRAP) [Source:UniProtKB/Swiss-Prot;Acc:Q9HD15]
5	139918361	139918405	1	0.000365399	0.137413	-0.758403	control	SRA1	Steroid receptor RNA activator 1 (Steroid receptor RNA activator protein)(SRAP) [Source:UniProtKB/Swiss-Prot;Acc:Q9HD15]
5	140180910	140180969	0.641113	0.0117962	0.135345	-0.518899	control	PCDHA5	Protocadherin alpha-5 Precursor (PCDH-alpha-5) [Source:UniProtKB/Swiss-Prot;Acc:Q9Y5H7]
5	140215403	140215462	0.668743	0.0302953	0.0714823	-0.449362	control	PCDHA13	Protocadherin alpha-C2 Precursor (PCDH-alpha-C2) [Source:UniProtKB/Swiss-Prot;Acc:Q9Y5I4]
5	140215412	140215471	0.668743	0.023449	0.0714823	-0.4416	control	PCDHA13	Protocadherin alpha-C2 Precursor (PCDH-alpha-C2) [Source:UniProtKB/Swiss-Prot;Acc:Q9Y5I4]
5	140215513	140215572	0.657549	7.01591e-05	0.0714823	-0.856564	control	PCDHA13	Protocadherin alpha-C2 Precursor (PCDH-alpha-C2) [Source:UniProtKB/Swiss-Prot;Acc:Q9Y5I4]
5	140234745	140234804	0.476108	0.00198887	0.123659	-0.55109	control	PCDHA12	Protocadherin alpha-12 Precursor (PCDH-alpha-12) [Source:UniProtKB/Swiss-Prot;Acc:Q9UN75]
5	140234788	140234847	0.488571	0.000294829	0.123659	-0.745408	control	PCDHA12	Protocadherin alpha-12 Precursor (PCDH-alpha-12) [Source:UniProtKB/Swiss-Prot;Acc:Q9UN75]
5	140234837	140234896	0.518298	0.00186562	0.123659	-0.649737	control	PCDHA12	Protocadherin alpha-12 Precursor (PCDH-alpha-12) [Source:UniProtKB/Swiss-Prot;Acc:Q9UN75]
5	140234891	140234950	0.506597	0.00849932	0.123659	-0.487014	control	PCDHA12	Protocadherin alpha-12 Precursor (PCDH-alpha-12) [Source:UniProtKB/Swiss-Prot;Acc:Q9UN75]
5	140235108	140235167	0.619933	0.0334104	0.123659	-0.448124	control	PCDHA12	Protocadherin alpha-12 Precursor (PCDH-alpha-12) [Source:UniProtKB/Swiss-Prot;Acc:Q9UN75]
5	140454198	140454257	0.564074	0.0460954	0.0923412	-0.328875	control	PCDHB2	Protocadherin beta-2 Precursor (PCDH-beta-2) [Source:UniProtKB/Swiss-Prot;Acc:Q9Y5E7]
5	140454382	140454430	0.602765	0.00563461	0.0923412	-0.397702	control	PCDHB2	Protocadherin beta-2 Precursor (PCDH-beta-2) [Source:UniProtKB/Swiss-Prot;Acc:Q9Y5E7]
5	140537272	140537331	0.555615	0.0133576	0.0920383	-0.543588	control	PCDHB8	Protocadherin beta-8 Precursor (PCDH-beta-8)(Protocadherin-3I) [Source:UniProtKB/Swiss-Prot;Acc:Q9UN66]
5	140537341	140537400	0.596486	0.00256605	0.0920383	-0.601674	control	PCDHB8	Protocadherin beta-8 Precursor (PCDH-beta-8)(Protocadherin-3I) [Source:UniProtKB/Swiss-Prot;Acc:Q9UN66]
5	140537437	140537487	0.64059	3.83178e-05	0.0920383	-0.860652	control	PCDHB8	Protocadherin beta-8 Precursor (PCDH-beta-8)(Protocadherin-3I) [Source:UniProtKB/Swiss-Prot;Acc:Q9UN66]
5	140537475	140537534	0.619797	7.56934e-05	0.0920383	-0.889224	control	PCDHB8	Protocadherin beta-8 Precursor (PCDH-beta-8)(Protocadherin-3I) [Source:UniProtKB/Swiss-Prot;Acc:Q9UN66]
5	140537687	140537742	0.707253	0.00451221	0.0920383	-0.501241	control	PCDHB8	Protocadherin beta-8 Precursor (PCDH-beta-8)(Protocadherin-3I) [Source:UniProtKB/Swiss-Prot;Acc:Q9UN66]
5	140537690	140537743	0.707253	0.0470175	0.0920383	-0.373161	control	PCDHB8	Protocadherin beta-8 Precursor (PCDH-beta-8)(Protocadherin-3I) [Source:UniProtKB/Swiss-Prot;Acc:Q9UN66]
5	140703579	140703632	0.426022	0.0271309	0.110697	-0.433452	control	PCDHGA3	Protocadherin gamma-A3 Precursor (PCDH-gamma-A3) [Source:UniProtKB/Swiss-Prot;Acc:Q9Y5H0]
5	140703580	140703633	0.426022	0.00138597	0.110697	-0.636755	control	PCDHGA3	Protocadherin gamma-A3 Precursor (PCDH-gamma-A3) [Source:UniProtKB/Swiss-Prot;Acc:Q9Y5H0]
5	140703668	140703726	0.398586	0.032293	0.110697	-0.439745	control	PCDHGA3	Protocadherin gamma-A3 Precursor (PCDH-gamma-A3) [Source:UniProtKB/Swiss-Prot;Acc:Q9Y5H0]
5	140703870	140703915	0.463572	0.0157431	0.110697	-0.63206	control	PCDHGA3	Protocadherin gamma-A3 Precursor (PCDH-gamma-A3) [Source:UniProtKB/Swiss-Prot;Acc:Q9Y5H0]
5	140703890	140703934	0.463572	0.0228337	0.110697	-0.411794	control	PCDHGA3	Protocadherin gamma-A3 Precursor (PCDH-gamma-A3) [Source:UniProtKB/Swiss-Prot;Acc:Q9Y5H0]
5	140723282	140723341	0.817435	0.0336495	0.0178635	-0.541918	control	PCDHGB3	Protocadherin gamma-B3 Precursor (PCDH-gamma-B3) [Source:UniProtKB/Swiss-Prot;Acc:Q9Y5G1]
5	140723716	140723775	0.578402	0.0182677	0.0178635	-0.377473	control	PCDHGB3	Protocadherin gamma-B3 Precursor (PCDH-gamma-B3) [Source:UniProtKB/Swiss-Prot;Acc:Q9Y5G1]
5	140723733	140723792	0.595107	0.0292358	0.0178635	-0.39131	control	PCDHGB3	Protocadherin gamma-B3 Precursor (PCDH-gamma-B3) [Source:UniProtKB/Swiss-Prot;Acc:Q9Y5G1]
5	140780132	140780191	0.558392	0.00681044	0.0336145	-0.67033	control	PCDHGA11	Protocadherin gamma-A11 Precursor (PCDH-gamma-A11) [Source:UniProtKB/Swiss-Prot;Acc:Q9Y5H2]
5	140780519	140780578	0.277485	0.014143	0.0336145	-0.718298	control	PCDHGA11	Protocadherin gamma-A11 Precursor (PCDH-gamma-A11) [Source:UniProtKB/Swiss-Prot;Acc:Q9Y5H2]
5	140780591	140780650	0.258978	0.0106842	0.0336145	-0.514039	control	PCDHGA11	Protocadherin gamma-A11 Precursor (PCDH-gamma-A11) [Source:UniProtKB/Swiss-Prot;Acc:Q9Y5H2]
5	140780676	140780735	0.252805	0.00655897	0.0336145	-0.613358	control	PCDHGA11	Protocadherin gamma-A11 Precursor (PCDH-gamma-A11) [Source:UniProtKB/Swiss-Prot;Acc:Q9Y5H2]
5	140780845	140780904	0.195099	0.0153515	0.0336145	-0.572553	control	PCDHGA11	Protocadherin gamma-A11 Precursor (PCDH-gamma-A11) [Source:UniProtKB/Swiss-Prot;Acc:Q9Y5H2]
5	140789792	140789851	0.402844	0.00581937	0.176038	-0.595372	control	PCDHGA12	Protocadherin gamma-A12 Precursor (PCDH-gamma-A12)(Cadherin-21)(Fibroblast cadherin-3) [Source:UniProtKB/Swiss-Prot;Acc:O60330]
5	140789932	140789991	0.402844	0.0471376	0.176038	-0.72344	control	PCDHGA12	Protocadherin gamma-A12 Precursor (PCDH-gamma-A12)(Cadherin-21)(Fibroblast cadherin-3) [Source:UniProtKB/Swiss-Prot;Acc:O60330]
5	147671659	147671718	0.990348	0.0319257	0.0289586	-0.492028	control	SPINK7	Serine protease inhibitor Kazal-type 7 Precursor (Esophagus cancer-related gene 2 protein)(ECRG-2) [Source:UniProtKB/Swiss-Prot;Acc:P58062]
5	147671862	147671921	1	0.00118824	0.0289586	-0.715769	control	SPINK7	Serine protease inhibitor Kazal-type 7 Precursor (Esophagus cancer-related gene 2 protein)(ECRG-2) [Source:UniProtKB/Swiss-Prot;Acc:P58062]
5	147671933	147671992	1	0.0008723	0.0289586	-0.525808	control	SPINK7	Serine protease inhibitor Kazal-type 7 Precursor (Esophagus cancer-related gene 2 protein)(ECRG-2) [Source:UniProtKB/Swiss-Prot;Acc:P58062]
5	147672267	147672320	0.956351	0.0411627	0.0289586	-0.480323	control	SPINK7	Serine protease inhibitor Kazal-type 7 Precursor (Esophagus cancer-related gene 2 protein)(ECRG-2) [Source:UniProtKB/Swiss-Prot;Acc:P58062]
5	171645038	171645097	0.883843	0.0151846	0.19092	-0.525834	control	UBTD2	Ubiquitin domain-containing protein 2 (Dendritic cell-derived ubiquitin-like protein)(DC-UbP)(Ubiquitin-like protein SB72) [Source:UniProtKB/Swiss-Prot;Acc:Q8WUN7]
5	171645107	171645166	0.921552	0.000719127	0.19092	-0.728979	control	UBTD2	Ubiquitin domain-containing protein 2 (Dendritic cell-derived ubiquitin-like protein)(DC-UbP)(Ubiquitin-like protein SB72) [Source:UniProtKB/Swiss-Prot;Acc:Q8WUN7]
5	171645193	171645252	0.894068	0.00111746	0.19092	-0.400054	control	UBTD2	Ubiquitin domain-containing protein 2 (Dendritic cell-derived ubiquitin-like protein)(DC-UbP)(Ubiquitin-like protein SB72) [Source:UniProtKB/Swiss-Prot;Acc:Q8WUN7]
5	171645298	171645357	0.849309	0.00399999	0.19092	-0.635189	control	UBTD2	Ubiquitin domain-containing protein 2 (Dendritic cell-derived ubiquitin-like protein)(DC-UbP)(Ubiquitin-like protein SB72) [Source:UniProtKB/Swiss-Prot;Acc:Q8WUN7]
5	174804280	174804324	0.0727421	0.00499291	0.0784336	0.473601	chronic	DRD1	D(1A) dopamine receptor [Source:UniProtKB/Swiss-Prot;Acc:P21728]
5	176366135	176366179	0.0692184	0.0398015	0.190291	0.280626	chronic	UIMC1	Ubiquitin interaction motif-containing protein 1 (Retinoid X receptor-interacting protein 110)(Receptor-associated protein 80)(Nuclear zinc finger protein RAP80) [Source:UniProtKB/Swiss-Prot;Acc:Q96RL1]
6	336471	336515	0.14261	0.0364852	0.141037	0.27104	chronic	IRF4	Interferon regulatory factor 4 (IRF-4)(Lymphocyte-specific interferon regulatory factor)(LSIRF)(NF-EM5)(Multiple myeloma oncogene 1) [Source:UniProtKB/Swiss-Prot;Acc:Q15306]
6	11341007	11341066	0.339282	0.00920048	0.176038	0.623932	chronic	NEDD9	Enhancer of filamentation 1 (hEF1)(CRK-associated substrate-related protein)(CAS-L)(CasL)(p105)(Neural precursor cell expressed developmentally down-regulated protein 9)(NEDD-9)(Cas scaffolding protein family member 2)(Renal carcinoma antigen NY-REN-12) [Contains Enhancer of filamentation 1 p55] [Source:UniProtKB/Swiss-Prot;Acc:Q14511]
6	25834650	25834695	0.934274	0.00941467	0.0314183	-0.705264	control	HIST1H2AA, HIST1H2BA	Histone H2A type 1-A (H2A/r) [Source:UniProtKB/Swiss-Prot;Acc:Q96QV6], Histone H2B type 1-A (Histone H2B, testis)(Testis-specific histone H2B) [Source:UniProtKB/Swiss-Prot;Acc:Q96A08]
6	25834729	25834777	0.9532	0.0253648	0.0314183	-0.464451	control	HIST1H2AA, HIST1H2BA	Histone H2A type 1-A (H2A/r) [Source:UniProtKB/Swiss-Prot;Acc:Q96QV6], Histone H2B type 1-A (Histone H2B, testis)(Testis-specific histone H2B) [Source:UniProtKB/Swiss-Prot;Acc:Q96A08]
6	25835018	25835072	0.968499	0.00307319	0.0314183	-0.746758	control	HIST1H2AA, HIST1H2BA	Histone H2A type 1-A (H2A/r) [Source:UniProtKB/Swiss-Prot;Acc:Q96QV6], Histone H2B type 1-A (Histone H2B, testis)(Testis-specific histone H2B) [Source:UniProtKB/Swiss-Prot;Acc:Q96A08]
6	25835140	25835192	0.968499	0.0261029	0.148706	-0.569698	control	HIST1H2AA, HIST1H2BA	Histone H2A type 1-A (H2A/r) [Source:UniProtKB/Swiss-Prot;Acc:Q96QV6], Histone H2B type 1-A (Histone H2B, testis)(Testis-specific histone H2B) [Source:UniProtKB/Swiss-Prot;Acc:Q96A08]
6	26332790	26332849	0.625256	0.0352932	0.139118	-0.415538	control	HIST1H3E	Histone H3.1 (H3/a)(H3/b)(H3/c)(H3/d)(H3/f)(H3/h)(H3/i)(H3/j)(H3/k)(H3/l) [Source:UniProtKB/Swiss-Prot;Acc:P68431]
6	26333112	26333168	0.877947	0.0274319	0.139118	-0.402687	control	HIST1H3E	Histone H3.1 (H3/a)(H3/b)(H3/c)(H3/d)(H3/f)(H3/h)(H3/i)(H3/j)(H3/k)(H3/l) [Source:UniProtKB/Swiss-Prot;Acc:P68431]
6	26343135	26343194	0.142453	0.0315897	0.141037	-0.750266	control	HIST1H1D, HIST1H2APS3	Histone H1.3 (Histone H1c) [Source:UniProtKB/Swiss-Prot;Acc:P16402]
6	42896688	42896746	0.991673	0.0403887	0.0604691	-0.433482	control	KIAA0240	Uncharacterized protein KIAA0240 [Source:UniProtKB/Swiss-Prot;Acc:Q6AI39]
6	43593012	43593066	0.494893	0.0114163	0.0772025	0.725373	chronic	POLR1C, YIPF3	DNA-directed RNA polymerases I and III subunit RPAC1 (RNA polymerases I and III subunit AC1)(DNA-directed RNA polymerase I subunit C)(DNA-directed RNA polymerases I and III 40 kDa polypeptide)(RPA40)(RPC40)(AC40)(RPA39) [Source:UniProtKB/Swiss-Prot;Acc:O15160], Protein YIPF3 (YIP1 family member 3)(Killer lineage protein 1)(Natural killer cell-specific antigen KLIP1) [Source:UniProtKB/Swiss-Prot;A…
6	43593123	43593167	0.565982	0.0325244	0.0772025	0.341998	chronic	POLR1C, YIPF3	DNA-directed RNA polymerases I and III subunit RPAC1 (RNA polymerases I and III subunit AC1)(DNA-directed RNA polymerase I subunit C)(DNA-directed RNA polymerases I and III 40 kDa polypeptide)(RPA40)(RPC40)(AC40)(RPA39) [Source:UniProtKB/Swiss-Prot;Acc:O15160], Protein YIPF3 (YIP1 family member 3)(Killer lineage protein 1)(Natural killer cell-specific antigen KLIP1) [Source:UniProtKB/Swiss-Prot;A…
6	43593285	43593344	0.535603	0.0131661	0.0772025	0.64254	chronic	POLR1C, YIPF3	DNA-directed RNA polymerases I and III subunit RPAC1 (RNA polymerases I and III subunit AC1)(DNA-directed RNA polymerase I subunit C)(DNA-directed RNA polymerases I and III 40 kDa polypeptide)(RPA40)(RPC40)(AC40)(RPA39) [Source:UniProtKB/Swiss-Prot;Acc:O15160], Protein YIPF3 (YIP1 family member 3)(Killer lineage protein 1)(Natural killer cell-specific antigen KLIP1) [Source:UniProtKB/Swiss-Prot;A…
6	43705206	43705254	0.154676	0.0063702	0.156159	0.551668	chronic	GTPBP2	GTP-binding protein 2 [Source:UniProtKB/Swiss-Prot;Acc:Q9BX10]
6	43705293	43705338	0.103129	0.0391919	0.156159	0.582803	chronic	GTPBP2	GTP-binding protein 2 [Source:UniProtKB/Swiss-Prot;Acc:Q9BX10]
6	47774223	47774275	0.937832	0.0239793	0.156839	-0.518516	control	GPR115	Probable G-protein coupled receptor 115 Precursor (G-protein coupled receptor PGR18) [Source:UniProtKB/Swiss-Prot;Acc:Q8IZF3]
6	49789525	49789584	0.88663	0.0152893	0.182298	-0.489837	control	CRISP2	Cysteine-rich secretory protein 2 Precursor (CRISP-2)(Testis-specific protein TPX-1)(Cancer/testis antigen 36)(CT36) [Source:UniProtKB/Swiss-Prot;Acc:P16562]
6	49789710	49789769	0.97539	0.00701315	0.182298	-0.709658	control	CRISP2	Cysteine-rich secretory protein 2 Precursor (CRISP-2)(Testis-specific protein TPX-1)(Cancer/testis antigen 36)(CT36) [Source:UniProtKB/Swiss-Prot;Acc:P16562]
6	49789966	49790025	0.985848	0.000890095	0.182298	-0.618695	control	CRISP2	Cysteine-rich secretory protein 2 Precursor (CRISP-2)(Testis-specific protein TPX-1)(Cancer/testis antigen 36)(CT36) [Source:UniProtKB/Swiss-Prot;Acc:P16562]
6	50789054	50789102	0.325204	0.0339791	0.158881	-0.515972	control	TFAP2D	Transcription factor AP-2 delta (AP2-delta)(Activating enhancer-binding protein 2 delta)(Transcription factor AP-2 beta-like 1) [Source:UniProtKB/Swiss-Prot;Acc:Q7Z6R9]
6	52217408	52217460	1	0.0496358	0.0453808	-0.344495	control	IL17F, RP1-108C2.2	Interleukin-17F Precursor (IL-17F)(Interleukin-24)(IL-24)(Cytokine ML-1) [Source:UniProtKB/Swiss-Prot;Acc:Q96PD4]
6	52217609	52217665	1	0.023999	0.0453808	-0.489946	control	IL17F, RP1-108C2.2	Interleukin-17F Precursor (IL-17F)(Interleukin-24)(IL-24)(Cytokine ML-1) [Source:UniProtKB/Swiss-Prot;Acc:Q96PD4]
6	52334286	52334330	0.879262	0.0433443	0.112085	0.274228	chronic	PAQR8	Membrane progestin receptor beta (mPR beta)(Progestin and adipoQ receptor family member VIII)(Lysosomal membrane protein in brain-1) [Source:UniProtKB/Swiss-Prot;Acc:Q8TEZ7]
6	64087621	64087680	NA	0.0186295	0.19765	-0.572824	control	LGSN	Lengsin (Glutamate-ammonia ligase domain-containing protein 1)(Lens glutamine synthase-like) [Source:UniProtKB/Swiss-Prot;Acc:Q5TDP6]
6	64087701	64087760	0.612527	0.0379425	0.19765	-0.634384	control	LGSN	Lengsin (Glutamate-ammonia ligase domain-containing protein 1)(Lens glutamine synthase-like) [Source:UniProtKB/Swiss-Prot;Acc:Q5TDP6]
6	64339187	64339246	0.608948	0.00158443	0.0337578	-0.892594	control	PTP4A1	Protein tyrosine phosphatase type IVA 1 (EC 3.1.3.48)(Protein-tyrosine phosphatase 4a1)(Protein-tyrosine phosphatase of regenerating liver 1)(PRL-1)(PTP(CAAXI)) [Source:UniProtKB/Swiss-Prot;Acc:Q93096]
6	64339291	64339350	0.629626	0.00119855	0.0337578	-0.735737	control	PTP4A1	Protein tyrosine phosphatase type IVA 1 (EC 3.1.3.48)(Protein-tyrosine phosphatase 4a1)(Protein-tyrosine phosphatase of regenerating liver 1)(PRL-1)(PTP(CAAXI)) [Source:UniProtKB/Swiss-Prot;Acc:Q93096]
6	64339384	64339443	0.612738	2.77063e-05	0.0337578	-0.883767	control	PTP4A1	Protein tyrosine phosphatase type IVA 1 (EC 3.1.3.48)(Protein-tyrosine phosphatase 4a1)(Protein-tyrosine phosphatase of regenerating liver 1)(PRL-1)(PTP(CAAXI)) [Source:UniProtKB/Swiss-Prot;Acc:Q93096]
6	64339465	64339524	0.506675	0.000695808	0.0337578	-0.699871	control	PTP4A1	Protein tyrosine phosphatase type IVA 1 (EC 3.1.3.48)(Protein-tyrosine phosphatase 4a1)(Protein-tyrosine phosphatase of regenerating liver 1)(PRL-1)(PTP(CAAXI)) [Source:UniProtKB/Swiss-Prot;Acc:Q93096]
6	99388561	99388608	0.311298	0.0308364	0.197176	0.666078	chronic	POU3F2	POU domain, class 3, transcription factor 2 (Nervous system-specific octamer-binding transcription factor N-Oct-3)(Brain-specific homeobox/POU domain protein 2)(Brain-2)(Protein Brn-2) [Source:UniProtKB/Swiss-Prot;Acc:P20265]
6	99388624	99388681	0.323827	0.0449723	0.197176	0.485139	chronic	POU3F2	POU domain, class 3, transcription factor 2 (Nervous system-specific octamer-binding transcription factor N-Oct-3)(Brain-specific homeobox/POU domain protein 2)(Brain-2)(Protein Brn-2) [Source:UniProtKB/Swiss-Prot;Acc:P20265]
6	99389019	99389063	0.136842	0.0407253	0.197176	0.263987	chronic	POU3F2	POU domain, class 3, transcription factor 2 (Nervous system-specific octamer-binding transcription factor N-Oct-3)(Brain-specific homeobox/POU domain protein 2)(Brain-2)(Protein Brn-2) [Source:UniProtKB/Swiss-Prot;Acc:P20265]
6	99389408	99389452	0.129147	0.0221801	0.197176	0.433871	chronic	POU3F2	POU domain, class 3, transcription factor 2 (Nervous system-specific octamer-binding transcription factor N-Oct-3)(Brain-specific homeobox/POU domain protein 2)(Brain-2)(Protein Brn-2) [Source:UniProtKB/Swiss-Prot;Acc:P20265]
6	111243554	111243598	0.27467	0.0276736	0.19765	0.469921	chronic	CDC2L6	Cell division cycle 2-like protein kinase 6 (EC 2.7.11.22)(CDC2-related protein kinase 6)(Death-preventing kinase)(Cyclin-dependent kinase 11) [Source:UniProtKB/Swiss-Prot;Acc:Q9BWU1]
6	112147790	112147834	1	0.00366574	0.0198949	-0.411556	control	FYN	Proto-oncogene tyrosine-protein kinase Fyn (EC 2.7.10.2)(p59-Fyn)(Protooncogene Syn)(SLK) [Source:UniProtKB/Swiss-Prot;Acc:P06241]
6	112148145	112148193	1	0.0131443	0.0198949	-0.424914	control	FYN	Proto-oncogene tyrosine-protein kinase Fyn (EC 2.7.10.2)(p59-Fyn)(Protooncogene Syn)(SLK) [Source:UniProtKB/Swiss-Prot;Acc:P06241]
6	112148208	112148263	1	0.0248662	0.0198949	-0.420979	control	FYN	Proto-oncogene tyrosine-protein kinase Fyn (EC 2.7.10.2)(p59-Fyn)(Protooncogene Syn)(SLK) [Source:UniProtKB/Swiss-Prot;Acc:P06241]
6	112148310	112148369	1	0.00598406	0.0198949	-0.524523	control	FYN	Proto-oncogene tyrosine-protein kinase Fyn (EC 2.7.10.2)(p59-Fyn)(Protooncogene Syn)(SLK) [Source:UniProtKB/Swiss-Prot;Acc:P06241]
6	116797995	116798039	0.607517	0.0430444	0.152899	-0.446933	control	SART2	Dermatan-sulfate epimerase Precursor (DS epimerase)(EC 5.1.3.19)(Chondroitin-glucuronate 5-epimerase)(Squamous cell carcinoma antigen recognized by T-cells 2)(SART-2) [Source:UniProtKB/Swiss-Prot;Acc:Q9UL01]
6	116798177	116798236	0.523691	0.00881803	0.152899	-0.607203	control	SART2	Dermatan-sulfate epimerase Precursor (DS epimerase)(EC 5.1.3.19)(Chondroitin-glucuronate 5-epimerase)(Squamous cell carcinoma antigen recognized by T-cells 2)(SART-2) [Source:UniProtKB/Swiss-Prot;Acc:Q9UL01]
6	131999714	131999773	0.813477	0.00721089	0.177164	-0.598485	control	ENPP3	Ectonucleotide pyrophosphatase/phosphodiesterase family member 3 (E-NPP 3)(Phosphodiesterase I/nucleotide pyrophosphatase 3)(Phosphodiesterase I beta)(PD-Ibeta)(CD203c antigen) [Includes Alkaline phosphodiesterase I(EC 3.1.4.1);Nucleotide pyrophosphatase(NPPase)(EC 3.6.1.9)] [Source:UniProtKB/Swiss-Prot;Acc:O14638]
6	131999920	131999979	0.867251	0.00130923	0.177164	-0.654714	control	ENPP3	Ectonucleotide pyrophosphatase/phosphodiesterase family member 3 (E-NPP 3)(Phosphodiesterase I/nucleotide pyrophosphatase 3)(Phosphodiesterase I beta)(PD-Ibeta)(CD203c antigen) [Includes Alkaline phosphodiesterase I(EC 3.1.4.1);Nucleotide pyrophosphatase(NPPase)(EC 3.6.1.9)] [Source:UniProtKB/Swiss-Prot;Acc:O14638]
6	132000073	132000127	0.884561	0.0140638	0.177164	-0.448192	control	ENPP3	Ectonucleotide pyrophosphatase/phosphodiesterase family member 3 (E-NPP 3)(Phosphodiesterase I/nucleotide pyrophosphatase 3)(Phosphodiesterase I beta)(PD-Ibeta)(CD203c antigen) [Includes Alkaline phosphodiesterase I(EC 3.1.4.1);Nucleotide pyrophosphatase(NPPase)(EC 3.6.1.9)] [Source:UniProtKB/Swiss-Prot;Acc:O14638]
6	132932589	132932648	0.982431	0.0037768	0.0899248	-0.593753	control	TAAR6	Trace amine-associated receptor 6 (Trace amine receptor 4)(TaR-4) [Source:UniProtKB/Swiss-Prot;Acc:Q96RI8]
6	132932787	132932846	1	0.0108291	0.0899248	-0.520683	control	TAAR6	Trace amine-associated receptor 6 (Trace amine receptor 4)(TaR-4) [Source:UniProtKB/Swiss-Prot;Acc:Q96RI8]
6	132932868	132932927	0.969202	0.0206171	0.0899248	-0.595977	control	TAAR6	Trace amine-associated receptor 6 (Trace amine receptor 4)(TaR-4) [Source:UniProtKB/Swiss-Prot;Acc:Q96RI8]
6	138569176	138569235	0.895594	0.0345136	0.143045	0.413969	chronic	PBOV1	Prostate and breast cancer overexpressed gene 1 protein (Protein UROC28)(UC28) [Source:UniProtKB/Swiss-Prot;Acc:Q9GZY1]
6	138569590	138569649	0.38713	0.0409637	0.143045	0.632161	chronic	PBOV1	Prostate and breast cancer overexpressed gene 1 protein (Protein UROC28)(UC28) [Source:UniProtKB/Swiss-Prot;Acc:Q9GZY1]
6	152681266	152681323	0.947452	0.00385906	0.0115919	-0.590511	control	SYNE1	Nesprin-1 (Nuclear envelope spectrin repeat protein 1)(Synaptic nuclear envelope protein 1)(Syne-1)(Myocyte nuclear envelope protein 1)(Myne-1)(Enaptin) [Source:UniProtKB/Swiss-Prot;Acc:Q8NF91]
6	152681398	152681457	1	0.0137782	0.0115919	-0.424967	control	SYNE1	Nesprin-1 (Nuclear envelope spectrin repeat protein 1)(Synaptic nuclear envelope protein 1)(Syne-1)(Myocyte nuclear envelope protein 1)(Myne-1)(Enaptin) [Source:UniProtKB/Swiss-Prot;Acc:Q8NF91]
6	152681472	152681531	1	0.00959402	0.0115919	-0.45673	control	SYNE1	Nesprin-1 (Nuclear envelope spectrin repeat protein 1)(Synaptic nuclear envelope protein 1)(Syne-1)(Myocyte nuclear envelope protein 1)(Myne-1)(Enaptin) [Source:UniProtKB/Swiss-Prot;Acc:Q8NF91]
6	152681570	152681629	0.977316	0.0226634	0.0115919	-0.394408	control	SYNE1	Nesprin-1 (Nuclear envelope spectrin repeat protein 1)(Synaptic nuclear envelope protein 1)(Syne-1)(Myocyte nuclear envelope protein 1)(Myne-1)(Enaptin) [Source:UniProtKB/Swiss-Prot;Acc:Q8NF91]
6	170441542	170441586	0.342403	0.0166951	0.177123	0.332342	chronic	DLL1	Delta-like protein 1 Precursor (Drosophila Delta homolog 1)(Delta1)(H-Delta-1) [Source:UniProtKB/Swiss-Prot;Acc:O00548]
7	8269117	8269176	0.98231	0.0073883	0.0784336	-0.454513	control	ICA1	Islet cell autoantigen 1 (69 kDa islet cell autoantigen)(ICA69)(Islet cell autoantigen p69)(ICAp69)(p69) [Source:UniProtKB/Swiss-Prot;Acc:Q05084]
7	8269187	8269246	1	0.00102895	0.0784336	-0.558377	control	ICA1	Islet cell autoantigen 1 (69 kDa islet cell autoantigen)(ICA69)(Islet cell autoantigen p69)(ICAp69)(p69) [Source:UniProtKB/Swiss-Prot;Acc:Q05084]
7	8269257	8269316	1	0.0105433	0.0784336	-0.530351	control	ICA1	Islet cell autoantigen 1 (69 kDa islet cell autoantigen)(ICA69)(Islet cell autoantigen p69)(ICAp69)(p69) [Source:UniProtKB/Swiss-Prot;Acc:Q05084]
7	8269265	8269324	1	0.00279882	0.0784336	-0.629382	control	ICA1	Islet cell autoantigen 1 (69 kDa islet cell autoantigen)(ICA69)(Islet cell autoantigen p69)(ICAp69)(p69) [Source:UniProtKB/Swiss-Prot;Acc:Q05084]
7	8269558	8269617	1	0.00545876	0.0784336	-0.559303	control	ICA1	Islet cell autoantigen 1 (69 kDa islet cell autoantigen)(ICA69)(Islet cell autoantigen p69)(ICAp69)(p69) [Source:UniProtKB/Swiss-Prot;Acc:Q05084]
7	24579099	24579143	0.159847	0.0127306	0.143045	0.438842	chronic	MPP6	MAGUK p55 subfamily member 6 (Veli-associated MAGUK 1)(VAM-1) [Source:UniProtKB/Swiss-Prot;Acc:Q9NZW5]
7	24764189	24764234	0.702469	0.049969	0.0920383	-0.321304	control	DFNA5	Non-syndromic hearing impairment protein 5 (Inversely correlated with estrogen receptor expression 1)(ICERE-1) [Source:UniProtKB/Swiss-Prot;Acc:O60443]
7	24764243	24764302	0.769771	0.0175421	0.0920383	-0.441792	control	DFNA5	Non-syndromic hearing impairment protein 5 (Inversely correlated with estrogen receptor expression 1)(ICERE-1) [Source:UniProtKB/Swiss-Prot;Acc:O60443]
7	24764254	24764313	0.769771	0.00256724	0.0920383	-0.523425	control	DFNA5	Non-syndromic hearing impairment protein 5 (Inversely correlated with estrogen receptor expression 1)(ICERE-1) [Source:UniProtKB/Swiss-Prot;Acc:O60443]
7	24764641	24764698	0.80994	0.0306482	0.0920383	-0.584486	control	DFNA5	Non-syndromic hearing impairment protein 5 (Inversely correlated with estrogen receptor expression 1)(ICERE-1) [Source:UniProtKB/Swiss-Prot;Acc:O60443]
7	34663892	34663951	1	0.0374012	0.187771	-0.34548	control	NPSR1	Neuropeptide S receptor (G-protein coupled receptor 154)(G-protein coupled receptor for asthma susceptibility)(G-protein coupled receptor PGR14) [Source:UniProtKB/Swiss-Prot;Acc:Q6W5P4]
7	88262824	88262883	1	0.0135011	0.0405606	-0.463041	control	C7orf62	Uncharacterized protein C7orf62 [Source:UniProtKB/Swiss-Prot;Acc:Q8TBZ9]
7	88263186	88263245	0.989714	0.012298	0.0405606	-0.497205	control	C7orf62	Uncharacterized protein C7orf62 [Source:UniProtKB/Swiss-Prot;Acc:Q8TBZ9]
7	88263255	88263314	0.979428	0.02828	0.0405606	-0.480328	control	C7orf62	Uncharacterized protein C7orf62 [Source:UniProtKB/Swiss-Prot;Acc:Q8TBZ9]
7	93388569	93388621	1	0.0105192	0.172744	-0.312355	control	GNG11	Guanine nucleotide-binding protein G(I)/G(S)/G(O) subunit gamma-11 Precursor [Source:UniProtKB/Swiss-Prot;Acc:P61952]
7	100287972	100288016	0.237268	0.0321912	0.141037	0.255239	chronic	SLC12A9	Solute carrier family 12 member 9 (Potassium-chloride transporter 9)(Cation-chloride cotransporter-interacting protein 1)(CCC-interacting protein 1)(hCIP1)(Cation-chloride cotransporter 6)(hCCC6)(WO3.3) [Source:UniProtKB/Swiss-Prot;Acc:Q9BXP2]
7	100288367	100288411	0.20231	0.0246013	0.141037	0.285072	chronic	SLC12A9	Solute carrier family 12 member 9 (Potassium-chloride transporter 9)(Cation-chloride cotransporter-interacting protein 1)(CCC-interacting protein 1)(hCIP1)(Cation-chloride cotransporter 6)(hCCC6)(WO3.3) [Source:UniProtKB/Swiss-Prot;Acc:Q9BXP2]
7	100595581	100595625	0.0944332	0.00705057	0.0616823	0.405889	chronic	VGF	Neurosecretory protein VGF Precursor [Source:UniProtKB/Swiss-Prot;Acc:O15240]
7	107584507	107584566	0	0.0106193	0.0816575	-0.715982	control	NRCAM	Neuronal cell adhesion molecule Precursor (Nr-CAM)(NgCAM-related cell adhesion molecule)(Ng-CAM-related)(hBravo) [Source:UniProtKB/Swiss-Prot;Acc:Q92823]
7	115458130	115458189	0.120056	0.0335662	0.112085	-0.64417	control	TFEC	Transcription factor EC (Protein TFE-C)(Transcription factor EC-like)(hTFEC-L) [Source:UniProtKB/Swiss-Prot;Acc:O14948]
7	123036316	123036373	0.968909	0.0143402	0.0604691	-0.432337	control	ASB15	Ankyrin repeat and SOCS box protein 15 (ASB-15) [Source:UniProtKB/Swiss-Prot;Acc:Q8WXK1]
7	128166202	128166261	0.327001	0.00115828	0.143045	0.858683	chronic	CALU	Calumenin Precursor (Crocalbin)(IEF SSP 9302) [Source:UniProtKB/Swiss-Prot;Acc:O43852]
7	128166209	128166265	0.327001	0.00895402	0.143045	0.689219	chronic	CALU	Calumenin Precursor (Crocalbin)(IEF SSP 9302) [Source:UniProtKB/Swiss-Prot;Acc:O43852]
7	128651722	128651766	0.309301	0.0462948	0.0829986	0.407818	chronic	AHCYL2	Putative adenosylhomocysteinase 3 (AdoHcyase 3)(EC 3.3.1.1)(S-adenosyl-L-homocysteine hydrolase 3)(S-adenosylhomocysteine hydrolase-like protein 2) [Source:UniProtKB/Swiss-Prot;Acc:Q96HN2]
7	134113985	134114036	1	0.0427869	0.136036	-0.34695	control	CALD1	Caldesmon (CDM) [Source:UniProtKB/Swiss-Prot;Acc:Q05682]
7	134114778	134114827	0.909242	0.00710769	0.136036	-0.395803	control	CALD1	Caldesmon (CDM) [Source:UniProtKB/Swiss-Prot;Acc:Q05682]
7	138967026	138967085	0.940021	0.0441599	0.0986307	-0.474195	control	HIPK2	Homeodomain-interacting protein kinase 2 (hHIPk2)(EC 2.7.11.1) [Source:UniProtKB/Swiss-Prot;Acc:Q9H2X6]
7	138967223	138967277	0.922709	0.0159886	0.0986307	-0.433978	control	HIPK2	Homeodomain-interacting protein kinase 2 (hHIPk2)(EC 2.7.11.1) [Source:UniProtKB/Swiss-Prot;Acc:Q9H2X6]
7	138967740	138967799	0.926816	0.0100338	0.0986307	-0.657369	control	HIPK2	Homeodomain-interacting protein kinase 2 (hHIPk2)(EC 2.7.11.1) [Source:UniProtKB/Swiss-Prot;Acc:Q9H2X6]
7	141320036	141320085	0.981981	0.00333531	0.184554	-0.521098	control	TAS2R38	Taste receptor type 2 member 38 (T2R38)(T2R61)(PTC bitter taste receptor) [Source:UniProtKB/Swiss-Prot;Acc:P59533]
7	148589473	148589521	0.509201	0.0324622	0.0662693	0.416119	chronic	ZNF783	Protein ZNF783 [Source:UniProtKB/Swiss-Prot;Acc:Q6ZMS7]
7	148589862	148589906	0.134652	0.0194159	0.0662693	0.401393	chronic	ZNF783	Protein ZNF783 [Source:UniProtKB/Swiss-Prot;Acc:Q6ZMS7]
7	150180245	150180301	0.884755	0.0348279	0.117431	-0.349402	control	ABP1	Amiloride-sensitive amine oxidase [copper-containing] Precursor (Diamine oxidase)(DAO)(EC 1.4.3.22)(Amiloride-binding protein)(ABP)(Histaminase)(Kidney amine oxidase)(KAO) [Source:UniProtKB/Swiss-Prot;Acc:P19801]
7	150180570	150180614	0.883393	0.0492928	0.117431	-0.382058	control	ABP1	Amiloride-sensitive amine oxidase [copper-containing] Precursor (Diamine oxidase)(DAO)(EC 1.4.3.22)(Amiloride-binding protein)(ABP)(Histaminase)(Kidney amine oxidase)(KAO) [Source:UniProtKB/Swiss-Prot;Acc:P19801]
7	150180632	150180676	0.883393	0.0478654	0.117431	-0.281813	control	ABP1	Amiloride-sensitive amine oxidase [copper-containing] Precursor (Diamine oxidase)(DAO)(EC 1.4.3.22)(Amiloride-binding protein)(ABP)(Histaminase)(Kidney amine oxidase)(KAO) [Source:UniProtKB/Swiss-Prot;Acc:P19801]
7	153214991	153215035	0.0631045	0.00493615	0.198093	0.448127	chronic	DPP6	Dipeptidyl aminopeptidase-like protein 6 (Dipeptidylpeptidase VI)(Dipeptidylpeptidase 6)(Dipeptidyl peptidase IV-like protein)(Dipeptidyl aminopeptidase-related protein)(DPPX) [Source:UniProtKB/Swiss-Prot;Acc:P42658]
7	153215317	153215361	0.32582	0.0077539	0.198093	0.473772	chronic	DPP6	Dipeptidyl aminopeptidase-like protein 6 (Dipeptidylpeptidase VI)(Dipeptidylpeptidase 6)(Dipeptidyl peptidase IV-like protein)(Dipeptidyl aminopeptidase-related protein)(DPPX) [Source:UniProtKB/Swiss-Prot;Acc:P42658]
8	11664327	11664371	0.589387	0.0316285	0.111753	0.298486	chronic	NEIL2	Endonuclease VIII-like 2 (Nei-like 2)(EC 3.2.2.-)(EC 4.2.99.18)(DNA glycosylase/AP lyase Neil2)(DNA-(apurinic or apyrimidinic site) lyase Neil2)(NEH2) [Source:UniProtKB/Swiss-Prot;Acc:Q969S2]
8	18292896	18292955	0.944072	0.00185168	0.138278	-0.527666	control	NAT2	Arylamine N-acetyltransferase 2 (EC 2.3.1.5)(Arylamide acetylase 2)(Polymorphic arylamine N-acetyltransferase)(PNAT)(N-acetyltransferase type 2)(NAT-2) [Source:UniProtKB/Swiss-Prot;Acc:P11245]
8	24353660	24353719	1	0.011991	0.148706	-0.436547	control	ADAM7	Disintegrin and metalloproteinase domain-containing protein 7 Precursor (ADAM 7)(Sperm maturation-related glycoprotein GP-83) [Source:UniProtKB/Swiss-Prot;Acc:Q9H2U9]
8	24353788	24353847	1	0.0372266	0.148706	-0.374205	control	ADAM7	Disintegrin and metalloproteinase domain-containing protein 7 Precursor (ADAM 7)(Sperm maturation-related glycoprotein GP-83) [Source:UniProtKB/Swiss-Prot;Acc:Q9H2U9]
8	24353882	24353941	1	0.000733512	0.148706	-0.568037	control	ADAM7	Disintegrin and metalloproteinase domain-containing protein 7 Precursor (ADAM 7)(Sperm maturation-related glycoprotein GP-83) [Source:UniProtKB/Swiss-Prot;Acc:Q9H2U9]
8	50986327	50986386	0.498076	0.00879775	0.113148	-0.637551	control	SNTG1	Gamma-1-syntrophin (G1SYN)(Syntrophin-4)(SYN4) [Source:UniProtKB/Swiss-Prot;Acc:Q9NSN8]
8	55690790	55690849	1	0.0323528	0.184554	-0.410229	control	RP1	Oxygen-regulated protein 1 (Retinitis pigmentosa RP1 protein)(Retinitis pigmentosa 1 protein) [Source:UniProtKB/Swiss-Prot;Acc:P56715]
8	62764651	62764710	NA	0.0366286	0.176568	0.542389	chronic	ASPH	Aspartyl/asparaginyl beta-hydroxylase (EC 1.14.11.16)(Aspartate beta-hydroxylase)(ASP beta-hydroxylase)(Peptide-aspartate beta-dioxygenase) [Source:UniProtKB/Swiss-Prot;Acc:Q12797]
8	62764920	62764964	0.62851	0.0362978	0.176568	0.31593	chronic	ASPH	Aspartyl/asparaginyl beta-hydroxylase (EC 1.14.11.16)(Aspartate beta-hydroxylase)(ASP beta-hydroxylase)(Peptide-aspartate beta-dioxygenase) [Source:UniProtKB/Swiss-Prot;Acc:Q12797]
8	62765342	62765401	0.651802	0.0422537	0.176568	0.461782	chronic	ASPH	Aspartyl/asparaginyl beta-hydroxylase (EC 1.14.11.16)(Aspartate beta-hydroxylase)(ASP beta-hydroxylase)(Peptide-aspartate beta-dioxygenase) [Source:UniProtKB/Swiss-Prot;Acc:Q12797]
8	82769637	82769696	0.654087	0.00375434	0.111471	-0.574878	control	SLC10A5	Sodium/bile acid cotransporter 5 Precursor (Na(+)/bile acid cotransporter 5)(Solute carrier family 10 member 5) [Source:UniProtKB/Swiss-Prot;Acc:Q5PT55]
8	82769738	82769797	0.672244	0.00266605	0.111471	-0.70853	control	SLC10A5	Sodium/bile acid cotransporter 5 Precursor (Na(+)/bile acid cotransporter 5)(Solute carrier family 10 member 5) [Source:UniProtKB/Swiss-Prot;Acc:Q5PT55]
8	82769891	82769950	0.596522	8.75334e-05	0.111471	-0.585329	control	SLC10A5	Sodium/bile acid cotransporter 5 Precursor (Na(+)/bile acid cotransporter 5)(Solute carrier family 10 member 5) [Source:UniProtKB/Swiss-Prot;Acc:Q5PT55]
8	88955957	88956016	0.794588	0.0337224	0.153653	-0.508516	control	WDR21C	WD repeat-containing protein 21C [Source:UniProtKB/Swiss-Prot;Acc:Q8NA75]
8	110168362	110168421	0.980765	0.0461013	0.112085	-0.299171	control	TRHR	Thyrotropin-releasing hormone receptor (TRH-R)(Thyroliberin receptor) [Source:UniProtKB/Swiss-Prot;Acc:P34981]
8	135886132	135886191	0.951025	0.000354414	0.125382	-0.65816	control	hsa-mir-30d	hsa-mir-30d [Source:miRBase;Acc:MI0000255]
8	135886270	135886325	0.951025	0.0147305	0.125382	-0.527774	control	hsa-mir-30d	hsa-mir-30d [Source:miRBase;Acc:MI0000255]
8	135886362	135886421	0.960606	0.00253978	0.125382	-0.676186	control	hsa-mir-30d	hsa-mir-30d [Source:miRBase;Acc:MI0000255]
8	143831572	143831619	0.983118	0.00194073	0.166069	0.433773	chronic	LYPD2	Ly6/PLAUR domain-containing protein 2 Precursor [Source:UniProtKB/Swiss-Prot;Acc:Q6UXB3]
9	205946	205996	0.997243	0.00124114	0.0335687	-0.728262	control	C9orf66	Uncharacterized protein C9orf66 [Source:UniProtKB/Swiss-Prot;Acc:Q5T8R8]
9	205991	206048	0.997795	0.0078151	0.0335687	-0.557606	control	C9orf66	Uncharacterized protein C9orf66 [Source:UniProtKB/Swiss-Prot;Acc:Q5T8R8]
9	6231605	6231664	0.885806	0.0351983	0.149881	-0.4352	control	IL33	Interleukin-33 Precursor (IL-33)(Interleukin-1 family member 11)(IL-1F11)(Nuclear factor from high endothelial venules)(NF-HEV) [Source:UniProtKB/Swiss-Prot;Acc:O95760]
9	6231635	6231694	0.883897	0.0156283	0.149881	-0.596198	control	IL33	Interleukin-33 Precursor (IL-33)(Interleukin-1 family member 11)(IL-1F11)(Nuclear factor from high endothelial venules)(NF-HEV) [Source:UniProtKB/Swiss-Prot;Acc:O95760]
9	70584428	70584475	0.49282	0.0212474	0.0784336	0.525239	chronic	FAM122A	Protein FAM122A [Source:UniProtKB/Swiss-Prot;Acc:Q96E09]
9	87547105	87547155	0.237931	0.00606847	0.156159	0.463956	chronic	AGTPBP1	Cytosolic carboxypeptidase 1 (EC 3.4.17.-)(ATP/GTP-binding protein 1)(Nervous system nuclear protein induced by axotomy) [Source:UniProtKB/Swiss-Prot;Acc:Q9UPW5]
9	97774362	97774421	0.379479	0.0124687	0.0178635	-0.679358	control	AL159167.23-1, AL159167.23-2	Uncharacterized protein C9orf102 [Source:UniProtKB/Swiss-Prot;Acc:A4D997]
9	97774494	97774553	0.415406	0.0202683	0.0178635	-0.624537	control	AL159167.23-1, AL159167.23-2	Uncharacterized protein C9orf102 [Source:UniProtKB/Swiss-Prot;Acc:A4D997]
9	97774669	97774728	0.515073	0.0186356	0.0178635	-0.721052	control	AL159167.23-1, AL159167.23-2	Uncharacterized protein C9orf102 [Source:UniProtKB/Swiss-Prot;Acc:A4D997]
9	97774846	97774905	0.562884	0.0307118	0.0178635	-0.592414	control	AL159167.23-2	Uncharacterized protein C9orf102 [Source:UniProtKB/Swiss-Prot;Acc:A4D997]
9	97775084	97775143	0.609887	0.0166507	0.0178635	-0.61584	control	AL159167.23-2	Uncharacterized protein C9orf102 [Source:UniProtKB/Swiss-Prot;Acc:A4D997]
9	98422349	98422408	0.97773	0.00569317	0.184554	-0.639316	control	CDC14B	Dual specificity protein phosphatase CDC14B (EC 3.1.3.48)(EC 3.1.3.16)(CDC14 cell division cycle 14 homolog B) [Source:UniProtKB/Swiss-Prot;Acc:O60729]
9	98422491	98422539	0.947017	0.0118621	0.184554	-0.447348	control	CDC14B	Dual specificity protein phosphatase CDC14B (EC 3.1.3.48)(EC 3.1.3.16)(CDC14 cell division cycle 14 homolog B) [Source:UniProtKB/Swiss-Prot;Acc:O60729]
9	98422674	98422733	0.911694	0.0041779	0.184554	-0.55168	control	CDC14B	Dual specificity protein phosphatase CDC14B (EC 3.1.3.48)(EC 3.1.3.16)(CDC14 cell division cycle 14 homolog B) [Source:UniProtKB/Swiss-Prot;Acc:O60729]
9	106371134	106371193	1	0.000468213	0.0840879	-0.819363	control	OR13C8	Olfactory receptor 13C8 [Source:UniProtKB/Swiss-Prot;Acc:Q8NGS7]
9	106371196	106371255	1	0.0136765	0.0840879	-0.415768	control	OR13C8	Olfactory receptor 13C8 [Source:UniProtKB/Swiss-Prot;Acc:Q8NGS7]
9	106371213	106371272	1	0.00437532	0.0840879	-0.621424	control	OR13C8	Olfactory receptor 13C8 [Source:UniProtKB/Swiss-Prot;Acc:Q8NGS7]
9	111265341	111265400	1	0.00251748	0.167166	-0.741358	control	PTPN3	Tyrosine-protein phosphatase non-receptor type 3 (EC 3.1.3.48)(Protein-tyrosine phosphatase H1)(PTP-H1) [Source:UniProtKB/Swiss-Prot;Acc:P26045]
9	124312813	124312872	0.96313	0.0421012	0.121633	-0.373314	control	OR1J2	Olfactory receptor 1J2 (Olfactory receptor OR9-19)(OST044)(HSA5)(HTPCRX15) [Source:UniProtKB/Swiss-Prot;Acc:Q8NGS2]
9	124320899	124320958	0.94985	0.00037732	0.0788379	-1.10953	control	OR1J4	Olfactory receptor 1J4 (Olfactory receptor OR9-21)(HTPCRX01) [Source:UniProtKB/Swiss-Prot;Acc:Q8NGS1]
9	124320988	124321045	0.94985	0.00021614	0.0788379	-0.603228	control	OR1J4	Olfactory receptor 1J4 (Olfactory receptor OR9-21)(HTPCRX01) [Source:UniProtKB/Swiss-Prot;Acc:Q8NGS1]
9	129869042	129869086	0.674566	0.00853937	0.0496773	0.287073	chronic	NAIF1, SLC25A25	Calcium-binding mitochondrial carrier protein SCaMC-2 (Small calcium-binding mitochondrial carrier protein 2)(Mitochondrial ATP-Mg/Pi carrier protein 3)(Mitochondrial Ca(2+)-dependent solute carrier protein 3)(Solute carrier family 25 member 25) [Source:UniProtKB/Swiss-Prot;Acc:Q6KCM7], Nuclear apoptosis-inducing factor 1 [Source:UniProtKB/Swiss-Prot;Acc:Q69YI7]
9	129869531	129869582	0.158917	0.0282567	0.0496773	0.432456	chronic	NAIF1, SLC25A25	Calcium-binding mitochondrial carrier protein SCaMC-2 (Small calcium-binding mitochondrial carrier protein 2)(Mitochondrial ATP-Mg/Pi carrier protein 3)(Mitochondrial Ca(2+)-dependent solute carrier protein 3)(Solute carrier family 25 member 25) [Source:UniProtKB/Swiss-Prot;Acc:Q6KCM7], Nuclear apoptosis-inducing factor 1 [Source:UniProtKB/Swiss-Prot;Acc:Q69YI7]
9	132444482	132444526	0.247462	0.0154924	0.178129	0.323084	chronic	FUBP3	Far upstream element-binding protein 3 (FUSE-binding protein 3) [Source:UniProtKB/Swiss-Prot;Acc:Q96I24]
9	132804814	132804858	0.0627264	0.00570033	0.111471	0.44429	chronic	FIBCD1	Fibrinogen C domain-containing protein 1 [Source:UniProtKB/Swiss-Prot;Acc:Q8N539]
9	134895879	134895927	0.145582	0.00967913	0.190291	0.496329	chronic	GTF3C5	General transcription factor 3C polypeptide 5 (Transcription factor IIIC subunit epsilon)(TF3C-epsilon)(TFIIIC 63 kDa subunit)(TFIIIC63) [Source:UniProtKB/Swiss-Prot;Acc:Q9Y5Q8]
9	134895883	134895931	0.145582	0.0356627	0.190291	0.392106	chronic	GTF3C5	General transcription factor 3C polypeptide 5 (Transcription factor IIIC subunit epsilon)(TF3C-epsilon)(TFIIIC 63 kDa subunit)(TFIIIC63) [Source:UniProtKB/Swiss-Prot;Acc:Q9Y5Q8]
9	137531550	137531594	0.129585	0.0298174	0.143045	0.391547	chronic	C9orf116, MRPS2	28S ribosomal protein S2, mitochondrial (S2mt)(MRP-S2) [Source:UniProtKB/Swiss-Prot;Acc:Q9Y399], UPF0691 protein C9orf116 (Pierce 1) [Source:UniProtKB/Swiss-Prot;Acc:Q5BN46]
10	5126166	5126225	0.67679	0.00221148	0.153653	-0.822416	control	AKR1C3, AL391427.9-2	Aldo-keto reductase family 1 member C3 (EC 1.-.-.-)(Trans-1,2-dihydrobenzene-1,2-diol dehydrogenase)(EC 1.3.1.20)(3-alpha-hydroxysteroid dehydrogenase type 2)(3-alpha-HSD type 2)(EC 1.1.1.213)(3-alpha-HSD type II, brain)(Testosterone 17-beta-dehydrogenase 5)(EC 1.1.1.63)(EC 1.1.1.64)(17-beta-hydroxysteroid dehydrogenase type 5)(17-beta-HSD 5)(Prostaglandin F synthase)(PGFS)(EC 1.1.1.188)(Dihydrod…
10	5126405	5126464	NA	0.0114667	0.153653	-0.522467	control	AKR1C3, AL391427.9-2	Aldo-keto reductase family 1 member C3 (EC 1.-.-.-)(Trans-1,2-dihydrobenzene-1,2-diol dehydrogenase)(EC 1.3.1.20)(3-alpha-hydroxysteroid dehydrogenase type 2)(3-alpha-HSD type 2)(EC 1.1.1.213)(3-alpha-HSD type II, brain)(Testosterone 17-beta-dehydrogenase 5)(EC 1.1.1.63)(EC 1.1.1.64)(17-beta-hydroxysteroid dehydrogenase type 5)(17-beta-HSD 5)(Prostaglandin F synthase)(PGFS)(EC 1.1.1.188)(Dihydrod…
10	14857091	14857150	1	0.0491511	0.125382	-0.333398	control	FAM107B	Protein FAM107B [Source:UniProtKB/Swiss-Prot;Acc:Q9H098]
10	14857353	14857412	1	0.0388654	0.125382	-0.348029	control	FAM107B	Protein FAM107B [Source:UniProtKB/Swiss-Prot;Acc:Q9H098]
10	28611137	28611189	1	0.0482519	0.0335687	-0.466597	control	MPP7	MAGUK p55 subfamily member 7 [Source:UniProtKB/Swiss-Prot;Acc:Q5T2T1]
10	28611320	28611379	1	0.0306287	0.0335687	-0.462073	control	MPP7	MAGUK p55 subfamily member 7 [Source:UniProtKB/Swiss-Prot;Acc:Q5T2T1]
10	28611474	28611523	1	0.0217686	0.0335687	-0.356554	control	MPP7	MAGUK p55 subfamily member 7 [Source:UniProtKB/Swiss-Prot;Acc:Q5T2T1]
10	28611572	28611626	1	0.00558007	0.0335687	-0.46672	control	MPP7	MAGUK p55 subfamily member 7 [Source:UniProtKB/Swiss-Prot;Acc:Q5T2T1]
10	35503875	35503919	0.797045	0.0361986	0.170896	-0.325711	control	CREM	cAMP-responsive element modulator (Inducible cAMP early repressor)(ICER) [Source:UniProtKB/Swiss-Prot;Acc:Q03060]
10	35933579	35933630	1	0.00570985	0.117845	-0.513143	control	GJD4	Gap junction delta-4 protein (Connexin-40.1)(Cx40.1) [Source:UniProtKB/Swiss-Prot;Acc:Q96KN9]
10	35933868	35933918	0.989802	0.0324422	0.117845	-0.59253	control	GJD4	Gap junction delta-4 protein (Connexin-40.1)(Cx40.1) [Source:UniProtKB/Swiss-Prot;Acc:Q96KN9]
10	43464136	43464180	0.113151	0.0467843	0.112085	0.265143	chronic	ZNF32	Zinc finger protein 32 (Zinc finger protein KOX30)(C2H2-546) [Source:UniProtKB/Swiss-Prot;Acc:P17041]
10	43464395	43464439	0.0567767	0.0188908	0.112085	0.530827	chronic	ZNF32	Zinc finger protein 32 (Zinc finger protein KOX30)(C2H2-546) [Source:UniProtKB/Swiss-Prot;Acc:P17041]
10	43464660	43464706	0.480775	0.0320681	0.112085	0.51084	chronic	ZNF32	Zinc finger protein 32 (Zinc finger protein KOX30)(C2H2-546) [Source:UniProtKB/Swiss-Prot;Acc:P17041]
10	49279821	49279880	0.894812	0.049535	0.100599	-0.427883	control	MAPK8	Mitogen-activated protein kinase 8 (EC 2.7.11.24)(Stress-activated protein kinase JNK1)(c-Jun N-terminal kinase 1)(JNK-46) [Source:UniProtKB/Swiss-Prot;Acc:P45983]
10	52315446	52315503	1	0.0123508	0.0693112	-0.436035	control	A1CF	APOBEC1 complementation factor (APOBEC1-stimulating protein) [Source:UniProtKB/Swiss-Prot;Acc:Q9NQ94]
10	52315830	52315889	0.894811	0.00514087	0.0693112	-0.470413	control	A1CF	APOBEC1 complementation factor (APOBEC1-stimulating protein) [Source:UniProtKB/Swiss-Prot;Acc:Q9NQ94]
10	69538878	69538937	0.982758	0.0351273	0.117506	-0.641911	control	MYPN	Myopalladin (145 kDa sarcomeric protein) [Source:UniProtKB/Swiss-Prot;Acc:Q86TC9]
10	69539063	69539122	0.931033	0.0397403	0.117506	-0.407556	control	MYPN	Myopalladin (145 kDa sarcomeric protein) [Source:UniProtKB/Swiss-Prot;Acc:Q86TC9]
10	69539074	69539133	0.931033	0.0337918	0.117506	-0.500888	control	MYPN	Myopalladin (145 kDa sarcomeric protein) [Source:UniProtKB/Swiss-Prot;Acc:Q86TC9]
10	72101823	72101869	0.607462	0.0474557	0.184554	0.529992	chronic	ADAMTS14	A disintegrin and metalloproteinase with thrombospondin motifs 14 Precursor (ADAMTS-14)(ADAM-TS 14)(ADAM-TS14)(EC 3.4.24.-) [Source:UniProtKB/Swiss-Prot;Acc:Q8WXS8]
10	72102532	72102576	0.216326	0.035258	0.184554	0.269022	chronic	ADAMTS14	A disintegrin and metalloproteinase with thrombospondin motifs 14 Precursor (ADAMTS-14)(ADAM-TS 14)(ADAM-TS14)(EC 3.4.24.-) [Source:UniProtKB/Swiss-Prot;Acc:Q8WXS8]
10	95452136	95452180	0.299509	0.040196	0.178129	0.35093	chronic	C10orf4	Protein FRA10AC1 [Source:UniProtKB/Swiss-Prot;Acc:Q70Z53]
10	97749729	97749786	1	0.00376653	0.0496773	-0.467084	control	CC2D2B, RP11-248J23.5	Protein CC2D2B [Source:UniProtKB/Swiss-Prot;Acc:Q6DHV5]
10	97749820	97749879	1	0.00638429	0.0496773	-0.38669	control	CC2D2B, RP11-248J23.5	Protein CC2D2B [Source:UniProtKB/Swiss-Prot;Acc:Q6DHV5]
10	97749949	97750005	1	0.0111371	0.0496773	-0.350925	control	CC2D2B, RP11-248J23.5	Protein CC2D2B [Source:UniProtKB/Swiss-Prot;Acc:Q6DHV5]
10	97792459	97792518	0.920468	0.00793131	0.148706	-0.528725	control	CCNJ	Cyclin-J [Source:UniProtKB/Swiss-Prot;Acc:Q5T5M9]
10	97792556	97792610	0.935355	0.0221988	0.148706	-0.503525	control	CCNJ	Cyclin-J [Source:UniProtKB/Swiss-Prot;Acc:Q5T5M9]
10	97792609	97792668	0.871801	0.00323941	0.148706	-0.64159	control	CCNJ	Cyclin-J [Source:UniProtKB/Swiss-Prot;Acc:Q5T5M9]
10	97792682	97792740	0.758672	0.000355555	0.148706	-0.589324	control	CCNJ	Cyclin-J [Source:UniProtKB/Swiss-Prot;Acc:Q5T5M9]
10	97792735	97792794	0.670064	0.000220683	0.148706	-0.706929	control	CCNJ	Cyclin-J [Source:UniProtKB/Swiss-Prot;Acc:Q5T5M9]
10	104463512	104463556	0.307346	0.0465318	0.0899248	0.316504	chronic	ARL3, SFXN2	ADP-ribosylation factor-like protein 3 [Source:UniProtKB/Swiss-Prot;Acc:P36405], Sideroflexin-2 [Source:UniProtKB/Swiss-Prot;Acc:Q96NB2]
10	105717490	105717544	0.328534	0.0164519	0.159031	0.544238	chronic	SLK	STE20-like serine/threonine-protein kinase (STE20-like kinase)(hSLK)(EC 2.7.11.1)(STE20-related serine/threonine-protein kinase)(STE20-related kinase)(Serine/threonine-protein kinase 2)(CTCL tumor antigen se20-9) [Source:UniProtKB/Swiss-Prot;Acc:Q9H2G2]
10	105717560	105717604	0.538243	0.0139141	0.159031	0.600871	chronic	SLK	STE20-like serine/threonine-protein kinase (STE20-like kinase)(hSLK)(EC 2.7.11.1)(STE20-related serine/threonine-protein kinase)(STE20-related kinase)(Serine/threonine-protein kinase 2)(CTCL tumor antigen se20-9) [Source:UniProtKB/Swiss-Prot;Acc:Q9H2G2]
10	126706468	126706527	0.985355	0.0147604	0.177123	-0.403618	control	CTBP2	C-terminal-binding protein 2 (CtBP2) [Source:UniProtKB/Swiss-Prot;Acc:P56545]
10	133597806	133597865	1	0.0329305	0.150827	-0.477987	control	PPP2R2D	Serine/threonine-protein phosphatase 2A 55 kDa regulatory subunit B delta isoform (PP2A, subunit B, B-delta isoform)(PP2A, subunit B, B55-delta isoform)(PP2A, subunit B, PR55-delta isoform)(PP2A, subunit B, R2-delta isoform) [Source:UniProtKB/Swiss-Prot;Acc:Q66LE6]
10	133598021	133598080	1	0.0261865	0.150827	-0.444219	control	PPP2R2D	Serine/threonine-protein phosphatase 2A 55 kDa regulatory subunit B delta isoform (PP2A, subunit B, B-delta isoform)(PP2A, subunit B, B55-delta isoform)(PP2A, subunit B, PR55-delta isoform)(PP2A, subunit B, R2-delta isoform) [Source:UniProtKB/Swiss-Prot;Acc:Q66LE6]
11	686165	686209	0.201356	0.0200235	0.121633	0.360345	chronic	DEAF1, TMEM80	Deformed epidermal autoregulatory factor 1 homolog (Nuclear DEAF-1-related transcriptional regulator)(NUDR)(Suppressin)(Zinc finger MYND domain-containing protein 5) [Source:UniProtKB/Swiss-Prot;Acc:O75398], Transmembrane protein 80 [Source:UniProtKB/Swiss-Prot;Acc:Q96HE8]
11	767419	767463	0.0325253	0.0254154	0.117845	0.315053	chronic	PDDC1	Parkinson disease 7 domain-containing protein 1 Precursor [Source:UniProtKB/Swiss-Prot;Acc:Q8NB37]
11	915606	915650	0.0874015	0.0319175	0.158451	0.301602	chronic	AP2A2	AP-2 complex subunit alpha-2 (Adapter-related protein complex 2 alpha-2 subunit)(Adaptor protein complex AP-2 subunit alpha-2)(Alpha2-adaptin)(Plasma membrane adaptor HA2/AP2 adaptin alpha C subunit)(Alpha-adaptin C)(Clathrin assembly protein complex 2 alpha-C large chain)(100 kDa coated vesicle protein C)(Huntingtin-interacting protein J)(Huntingtin yeast partner J) [Source:UniProtKB/Swiss-Prot;…
11	5228218	5228277	1	0.0109927	0.136238	-0.467236	control	HBG1	A-gamma globin [Source:RefSeq peptide;Acc:NP_000550]
11	5228283	5228342	1	0.0252211	0.136238	-0.537702	control	HBG1	A-gamma globin [Source:RefSeq peptide;Acc:NP_000550]
11	5419172	5419227	NA	0.00120869	0.121633	-0.659903	control	OR51I1	Olfactory receptor 51I1 (Olfactory receptor OR11-39)(Odorant receptor HOR5'beta11) [Source:UniProtKB/Swiss-Prot;Acc:Q9H343]
11	6747310	6747369	1	0.00405733	0.0314183	-0.467961	control	OR2AG2	Olfactory receptor 2AG2 [Source:UniProtKB/Swiss-Prot;Acc:A6NM03]
11	6747350	6747409	1	0.00483097	0.0314183	-0.482011	control	OR2AG2	Olfactory receptor 2AG2 [Source:UniProtKB/Swiss-Prot;Acc:A6NM03]
11	7803992	7804051	NA	0.0296018	0.184554	-0.331771	control	OR5P3	Olfactory receptor 5P3 (Olfactory receptor OR11-94)(Olfactory receptor-like protein JCG1) [Source:UniProtKB/Swiss-Prot;Acc:Q8WZ94]
11	7804591	7804642	0.743813	0.00384555	0.184554	-0.563322	control	OR5P3	Olfactory receptor 5P3 (Olfactory receptor OR11-94)(Olfactory receptor-like protein JCG1) [Source:UniProtKB/Swiss-Prot;Acc:Q8WZ94]
11	7917839	7917898	1	0.045363	0.151985	-0.472592	control	OR10A3	Olfactory receptor 10A3 (Olfactory receptor OR11-97)(HTPCRX12) [Source:UniProtKB/Swiss-Prot;Acc:P58181]
11	18214858	18214904	0.80336	0.0104566	0.167109	0.38437	chronic	SAA4	Serum amyloid A-4 protein Precursor (Constitutively expressed serum amyloid A protein)(C-SAA) [Source:UniProtKB/Swiss-Prot;Acc:P35542]
11	18214906	18214959	0.80336	0.0214307	0.167109	0.337024	chronic	SAA4	Serum amyloid A-4 protein Precursor (Constitutively expressed serum amyloid A protein)(C-SAA) [Source:UniProtKB/Swiss-Prot;Acc:P35542]
11	26550513	26550572	1	0.0197614	0.0121976	-0.893747	control	MUC15	Mucin-15 Precursor (MUC-15) [Source:UniProtKB/Swiss-Prot;Acc:Q8N387]
11	30300450	30300505	0.665773	0.00596318	0.18428	-0.580901	control	C11orf46	Uncharacterized protein C11orf46 [Source:UniProtKB/Swiss-Prot;Acc:Q8N8R7]
11	54786082	54786141	0.920208	0.017779	0.0198949	-0.451496	control	TRIM48	Tripartite motif-containing protein 48 (RING finger protein 101) [Source:UniProtKB/Swiss-Prot;Acc:Q8IWZ4]
11	54786161	54786220	0.960104	0.000997549	0.0198949	-0.589402	control	TRIM48	Tripartite motif-containing protein 48 (RING finger protein 101) [Source:UniProtKB/Swiss-Prot;Acc:Q8IWZ4]
11	54786209	54786254	0.960104	0.000320355	0.0198949	-0.465537	control	TRIM48	Tripartite motif-containing protein 48 (RING finger protein 101) [Source:UniProtKB/Swiss-Prot;Acc:Q8IWZ4]
11	54786291	54786345	0.985517	0.00047393	0.0198949	-0.511131	control	TRIM48	Tripartite motif-containing protein 48 (RING finger protein 101) [Source:UniProtKB/Swiss-Prot;Acc:Q8IWZ4]
11	55409218	55409271	1	0.0442145	0.0146508	-0.281245	control	SPRYD5	SPRY domain-containing protein 5 (Tripartite motif-containing protein 51) [Source:UniProtKB/Swiss-Prot;Acc:Q9BSJ1]
11	55409294	55409353	1	0.0145555	0.0146508	-0.405654	control	SPRYD5	SPRY domain-containing protein 5 (Tripartite motif-containing protein 51) [Source:UniProtKB/Swiss-Prot;Acc:Q9BSJ1]
11	55409304	55409363	1	0.0135397	0.0146508	-0.408988	control	SPRYD5	SPRY domain-containing protein 5 (Tripartite motif-containing protein 51) [Source:UniProtKB/Swiss-Prot;Acc:Q9BSJ1]
11	55883996	55884055	0.608584	0.021762	0.125382	-0.843724	control	OR8J1	Olfactory receptor 8J1 (Olfactory receptor OR11-183) [Source:UniProtKB/Swiss-Prot;Acc:Q8NGP2]
11	56223795	56223854	0.511134	0.0356216	0.0431839	-0.584092	control	OR9G9	Olfactory receptor 9G1 (Olfactory receptor 9G5)(Olfactory receptor OR11-114) [Source:UniProtKB/Swiss-Prot;Acc:Q8NH87]
11	57927231	57927290	0.948753	0.00696148	0.135345	-0.512247	control	OR5B3	Olfactory receptor 5B3 (Olfactory receptor OR11-239) [Source:UniProtKB/Swiss-Prot;Acc:Q8NH48]
11	57927409	57927468	0.952581	0.03544	0.135345	-0.419048	control	OR5B3	Olfactory receptor 5B3 (Olfactory receptor OR11-239) [Source:UniProtKB/Swiss-Prot;Acc:Q8NH48]
11	57927507	57927566	0.954604	0.0421694	0.135345	-0.428965	control	OR5B3	Olfactory receptor 5B3 (Olfactory receptor OR11-239) [Source:UniProtKB/Swiss-Prot;Acc:Q8NH48]
11	59563766	59563825	0.494595	0.0358963	0.186322	-0.53729	control	PLAC1L	Placenta-specific 1-like protein Precursor [Source:UniProtKB/Swiss-Prot;Acc:Q86WS3]
11	59564310	59564366	0.916118	0.0186902	0.186322	-0.367621	control	PLAC1L	Placenta-specific 1-like protein Precursor [Source:UniProtKB/Swiss-Prot;Acc:Q86WS3]
11	59806175	59806234	0.84995	0.0166528	0.053572	-0.509571	control	MS4A4A	Membrane-spanning 4-domains subfamily A member 4A (Four-span transmembrane protein 1)(CD20 antigen-like 1)(CD20 antigen) [Source:UniProtKB/Swiss-Prot;Acc:Q96JQ5]
11	59806250	59806298	0.929822	0.0408376	0.053572	-0.338038	control	MS4A4A	Membrane-spanning 4-domains subfamily A member 4A (Four-span transmembrane protein 1)(CD20 antigen-like 1)(CD20 antigen) [Source:UniProtKB/Swiss-Prot;Acc:Q96JQ5]
11	59806649	59806707	1	0.00337528	0.053572	-0.424541	control	MS4A4A	Membrane-spanning 4-domains subfamily A member 4A (Four-span transmembrane protein 1)(CD20 antigen-like 1)(CD20 antigen) [Source:UniProtKB/Swiss-Prot;Acc:Q96JQ5]
11	59806700	59806759	1	0.00140903	0.053572	-0.592675	control	MS4A4A	Membrane-spanning 4-domains subfamily A member 4A (Four-span transmembrane protein 1)(CD20 antigen-like 1)(CD20 antigen) [Source:UniProtKB/Swiss-Prot;Acc:Q96JQ5]
11	62115681	62115725	0.0757425	0.0189346	0.186981	0.393702	chronic	TUT1	U6 snRNA-specific terminal uridylyltransferase 1 (U6-TUTase)(EC 2.7.7.52)(RNA-binding motif protein 21)(RNA-binding protein 21) [Source:UniProtKB/Swiss-Prot;Acc:Q9H6E5]
11	67028731	67028775	0.0986076	0.00340772	0.192421	0.367628	chronic	PITPNM1	Membrane-associated phosphatidylinositol transfer protein 1 (Phosphatidylinositol transfer protein, membrane-associated 1)(Pyk2 N-terminal domain-interacting receptor 2)(NIR-2)(Drosophila retinal degeneration B homolog) [Source:UniProtKB/Swiss-Prot;Acc:O00562]
11	67028833	67028877	0.147361	0.0335073	0.192421	0.253852	chronic	PITPNM1	Membrane-associated phosphatidylinositol transfer protein 1 (Phosphatidylinositol transfer protein, membrane-associated 1)(Pyk2 N-terminal domain-interacting receptor 2)(NIR-2)(Drosophila retinal degeneration B homolog) [Source:UniProtKB/Swiss-Prot;Acc:O00562]
11	67737360	67737404	0.100605	0.0402478	0.117845	0.302586	chronic	SUV420H1	Histone-lysine N-methyltransferase SUV420H1 (EC 2.1.1.43)(Suppressor of variegation 4-20 homolog 1)(Su(var)4-20 homolog 1)(Suv4-20h1)(Lysine N-methyltransferase 5B) [Source:UniProtKB/Swiss-Prot;Acc:Q4FZB7]
11	67738036	67738080	0.159264	0.0334936	0.117845	0.272004	chronic	SUV420H1	Histone-lysine N-methyltransferase SUV420H1 (EC 2.1.1.43)(Suppressor of variegation 4-20 homolog 1)(Su(var)4-20 homolog 1)(Suv4-20h1)(Lysine N-methyltransferase 5B) [Source:UniProtKB/Swiss-Prot;Acc:Q4FZB7]
11	71221096	71221149	0.749092	0.000892351	0.111753	-0.563724	control	DEFB108B	Beta-defensin 108B Precursor (Defensin, beta 108B)(Defensin, beta 108)(Beta-defensin 8)(BD-8)(hBD-8)(DEFB-8) [Source:UniProtKB/Swiss-Prot;Acc:Q8NET1]
11	72764558	72764602	0.887589	0.0318488	0.053589	0.380516	chronic	RELT	Tumor necrosis factor receptor superfamily member 19L Precursor (Receptor expressed in lymphoid tissues) [Source:UniProtKB/Swiss-Prot;Acc:Q969Z4]
11	77730444	77730503	0.98839	0.0123715	0.154446	-0.40074	control	GAB2	GRB2-associated-binding protein 2 (Growth factor receptor bound protein 2-associated protein 2)(GRB2-associated binder 2)(pp100) [Source:UniProtKB/Swiss-Prot;Acc:Q9UQC2]
11	85103466	85103525	NA	0.0145255	0.0992689	-0.772632	control	SYTL2	synaptotagmin-like 2 isoform b [Source:UniProtKB/Swiss-Prot;Acc:Q9HCH5]
11	85103590	85103649	NA	0.0487369	0.0992689	-0.498119	control	SYTL2	synaptotagmin-like 2 isoform b [Source:UniProtKB/Swiss-Prot;Acc:Q9HCH5]
11	85104152	85104211	NA	0.0415982	0.0992689	-0.648112	control	SYTL2	synaptotagmin-like 2 isoform b [Source:UniProtKB/Swiss-Prot;Acc:Q9HCH5]
11	88420672	88420727	1	0.0351937	0.0115919	-0.408819	control	GRM5	Metabotropic glutamate receptor 5 Precursor (mGluR5) [Source:UniProtKB/Swiss-Prot;Acc:P41594]
11	88420781	88420840	1	0.0087051	0.0115919	-0.475068	control	GRM5	Metabotropic glutamate receptor 5 Precursor (mGluR5) [Source:UniProtKB/Swiss-Prot;Acc:P41594]
11	88420794	88420853	1	0.0101204	0.0115919	-0.454492	control	GRM5	Metabotropic glutamate receptor 5 Precursor (mGluR5) [Source:UniProtKB/Swiss-Prot;Acc:P41594]
11	88420867	88420926	0.973066	1.15237e-05	0.0115919	-0.905765	control	GRM5	Metabotropic glutamate receptor 5 Precursor (mGluR5) [Source:UniProtKB/Swiss-Prot;Acc:P41594]
11	88420966	88421025	0.9596	1.63079e-05	0.0115919	-0.761198	control	GRM5	Metabotropic glutamate receptor 5 Precursor (mGluR5) [Source:UniProtKB/Swiss-Prot;Acc:P41594]
11	88421519	88421578	NA	0.0331121	0.0115919	-0.376588	control	GRM5	Metabotropic glutamate receptor 5 Precursor (mGluR5) [Source:UniProtKB/Swiss-Prot;Acc:P41594]
11	110915653	110915704	0.566727	0.0160981	0.143045	-0.482309	control	LAYN	Layilin Precursor [Source:UniProtKB/Swiss-Prot;Acc:Q6UX15]
11	110915821	110915880	0.630814	0.0224925	0.143045	-0.45085	control	LAYN	Layilin Precursor [Source:UniProtKB/Swiss-Prot;Acc:Q6UX15]
11	111293996	111294047	1	0.0491625	0.143045	-0.38623	control	C11orf52	Uncharacterized protein C11orf52 [Source:UniProtKB/Swiss-Prot;Acc:Q96A22]
11	111294948	111294992	0.915007	0.0170146	0.143045	-0.319188	control	C11orf52	Uncharacterized protein C11orf52 [Source:UniProtKB/Swiss-Prot;Acc:Q96A22]
11	113436260	113436304	0.239235	0.0229857	0.156357	0.393752	chronic	ZBTB16	Zinc finger and BTB domain-containing protein 16 (Zinc finger protein PLZF)(Promyelocytic leukemia zinc finger protein)(Zinc finger protein 145) [Source:UniProtKB/Swiss-Prot;Acc:Q05516]
11	117589623	117589681	0.630856	0.0155228	0.0920383	-0.534627	control	AMICA1	Junctional adhesion molecule-like Precursor (Dendritic cell-specific protein CREA7-1)(Adhesion molecule interacting with CXADR antigen 1) [Source:UniProtKB/Swiss-Prot;Acc:Q86YT9]
11	117589956	117590015	0.538128	0.00020183	0.0920383	-0.832481	control	AMICA1	Junctional adhesion molecule-like Precursor (Dendritic cell-specific protein CREA7-1)(Adhesion molecule interacting with CXADR antigen 1) [Source:UniProtKB/Swiss-Prot;Acc:Q86YT9]
11	117590023	117590082	0.538128	0.00583994	0.0920383	-0.705593	control	AMICA1	Junctional adhesion molecule-like Precursor (Dendritic cell-specific protein CREA7-1)(Adhesion molecule interacting with CXADR antigen 1) [Source:UniProtKB/Swiss-Prot;Acc:Q86YT9]
11	119713105	119713155	0.321267	0.00743727	0.156839	0.439425	chronic	ARHGEF12	Rho guanine nucleotide exchange factor 12 (Leukemia-associated RhoGEF) [Source:UniProtKB/Swiss-Prot;Acc:Q9NZN5]
11	119713171	119713219	0.365444	0.0121371	0.156839	0.676704	chronic	ARHGEF12	Rho guanine nucleotide exchange factor 12 (Leukemia-associated RhoGEF) [Source:UniProtKB/Swiss-Prot;Acc:Q9NZN5]
11	123261613	123261662	0.932045	0.0128586	0.159336	-0.448711	control	TMEM225	Transmembrane protein PMP22CD (PMP22 claudin domain-containing protein) [Source:UniProtKB/Swiss-Prot;Acc:Q6GV28]
11	123261691	123261748	0.906746	0.010161	0.159336	-0.563234	control	TMEM225	Transmembrane protein PMP22CD (PMP22 claudin domain-containing protein) [Source:UniProtKB/Swiss-Prot;Acc:Q6GV28]
11	123261814	123261873	0.906746	0.0067797	0.159336	-0.550143	control	TMEM225	Transmembrane protein PMP22CD (PMP22 claudin domain-containing protein) [Source:UniProtKB/Swiss-Prot;Acc:Q6GV28]
11	123262128	123262187	0.753487	0.000551189	0.159336	-0.620051	control	TMEM225	Transmembrane protein PMP22CD (PMP22 claudin domain-containing protein) [Source:UniProtKB/Swiss-Prot;Acc:Q6GV28]
11	128217558	128217617	1	0.0108506	0.0336145	-0.429591	control	KCNJ1	ATP-sensitive inward rectifier potassium channel 1 (Potassium channel, inwardly rectifying subfamily J member 1)(ATP-regulated potassium channel ROM-K)(Kir1.1) [Source:UniProtKB/Swiss-Prot;Acc:P48048]
11	128217627	128217686	1	0.000493432	0.0336145	-0.58862	control	KCNJ1	ATP-sensitive inward rectifier potassium channel 1 (Potassium channel, inwardly rectifying subfamily J member 1)(ATP-regulated potassium channel ROM-K)(Kir1.1) [Source:UniProtKB/Swiss-Prot;Acc:P48048]
11	128217720	128217779	1	0.00438038	0.0336145	-0.429678	control	KCNJ1	ATP-sensitive inward rectifier potassium channel 1 (Potassium channel, inwardly rectifying subfamily J member 1)(ATP-regulated potassium channel ROM-K)(Kir1.1) [Source:UniProtKB/Swiss-Prot;Acc:P48048]
11	128217873	128217932	1	0.00281146	0.0336145	-0.461593	control	KCNJ1	ATP-sensitive inward rectifier potassium channel 1 (Potassium channel, inwardly rectifying subfamily J member 1)(ATP-regulated potassium channel ROM-K)(Kir1.1) [Source:UniProtKB/Swiss-Prot;Acc:P48048]
12	10464535	10464594	0.442207	0.0163718	0.151985	-0.540904	control	KLRC3	NKG2-E type II integral membrane protein (NKG2-E-activating NK receptor)(NK cell receptor E) [Source:UniProtKB/Swiss-Prot;Acc:Q07444]
12	10464680	10464739	0.442207	0.0413739	0.151985	-0.388476	control	KLRC3	NKG2-E type II integral membrane protein (NKG2-E-activating NK receptor)(NK cell receptor E) [Source:UniProtKB/Swiss-Prot;Acc:Q07444]
12	10643726	10643785	0.472703	0.0169263	0.112085	-0.758097	control	KLRA1	killer cell lectin-like receptor subfamily A, member 1 [Source:RefSeq peptide;Acc:NP_006602]
12	11231358	11231417	0.327246	0.0240053	0.0314183	-0.5579	control	TAS2R42	Taste receptor type 2 member 42 (T2R42)(T2R55) [Source:UniProtKB/Swiss-Prot;Acc:Q7RTR8]
12	11231549	11231608	NA	0.00190205	0.11644	-0.579814	control	TAS2R42	Taste receptor type 2 member 42 (T2R42)(T2R55) [Source:UniProtKB/Swiss-Prot;Acc:Q7RTR8]
12	14929894	14929953	1	0.000534754	0.0178635	-0.829227	control	MGP	Matrix Gla protein Precursor (MGP)(Cell growth-inhibiting gene 36 protein) [Source:UniProtKB/Swiss-Prot;Acc:P08493]
12	14930492	14930551	0.968266	0.0441683	0.0178635	-0.359579	control	MGP	Matrix Gla protein Precursor (MGP)(Cell growth-inhibiting gene 36 protein) [Source:UniProtKB/Swiss-Prot;Acc:P08493]
12	14930680	14930739	0.969395	0.0444186	0.0178635	-0.3025	control	MGP	Matrix Gla protein Precursor (MGP)(Cell growth-inhibiting gene 36 protein) [Source:UniProtKB/Swiss-Prot;Acc:P08493]
12	16391059	16391118	1	0.0307415	0.167166	-0.545709	control	MGST1	Microsomal glutathione S-transferase 1 (Microsomal GST-1)(EC 2.5.1.18)(Microsomal GST-I) [Source:UniProtKB/Swiss-Prot;Acc:P10620]
12	18782643	18782697	0.9118	0.0174413	0.156839	-0.396477	control	CAPZA3, PLCZ1	1-phosphatidylinositol-4,5-bisphosphate phosphodiesterase zeta-1 (EC 3.1.4.11)(Phospholipase C-zeta-1)(PLC-zeta-1)(Testis-development protein NYD-SP27) [Source:UniProtKB/Swiss-Prot;Acc:Q86YW0], F-actin-capping protein subunit alpha-3 (CapZ alpha-3)(CP-alpha-3)(Germ cell-specific protein 3) [Source:UniProtKB/Swiss-Prot;Acc:Q96KX2]
12	18782758	18782817	0.908311	0.00314552	0.156839	-0.669396	control	CAPZA3, PLCZ1	1-phosphatidylinositol-4,5-bisphosphate phosphodiesterase zeta-1 (EC 3.1.4.11)(Phospholipase C-zeta-1)(PLC-zeta-1)(Testis-development protein NYD-SP27) [Source:UniProtKB/Swiss-Prot;Acc:Q86YW0], F-actin-capping protein subunit alpha-3 (CapZ alpha-3)(CP-alpha-3)(Germ cell-specific protein 3) [Source:UniProtKB/Swiss-Prot;Acc:Q96KX2]
12	18782901	18782960	0.724933	0.0236759	0.156839	-0.610771	control	CAPZA3, PLCZ1	1-phosphatidylinositol-4,5-bisphosphate phosphodiesterase zeta-1 (EC 3.1.4.11)(Phospholipase C-zeta-1)(PLC-zeta-1)(Testis-development protein NYD-SP27) [Source:UniProtKB/Swiss-Prot;Acc:Q86YW0], F-actin-capping protein subunit alpha-3 (CapZ alpha-3)(CP-alpha-3)(Germ cell-specific protein 3) [Source:UniProtKB/Swiss-Prot;Acc:Q96KX2]
12	22379040	22379085	0.0889983	0.0356567	0.178129	0.746835	chronic	ST8SIA1	Alpha-N-acetylneuraminide alpha-2,8-sialyltransferase (EC 2.4.99.8)(Ganglioside GD3 synthase)(Ganglioside GT3 synthase)(Alpha-2,8-sialyltransferase 8A)(ST8Sia I) [Source:UniProtKB/Swiss-Prot;Acc:Q92185]
12	53044633	53044685	0.9896	0.0285784	0.190291	0.539098	chronic	GPR84	Probable G-protein coupled receptor 84 (Inflammation-related G-protein coupled receptor EX33) [Source:UniProtKB/Swiss-Prot;Acc:Q9NQS5]
12	53044909	53044957	0.931106	0.0118094	0.190291	0.409694	chronic	GPR84	Probable G-protein coupled receptor 84 (Inflammation-related G-protein coupled receptor EX33) [Source:UniProtKB/Swiss-Prot;Acc:Q9NQS5]
12	54150171	54150230	0.631876	0.0249127	0.125382	-0.817551	control	OR6C70	Olfactory receptor 6C70 [Source:UniProtKB/Swiss-Prot;Acc:A6NIJ9]
12	55808672	55808716	0.421747	0.045973	0.112085	0.411928	chronic	LRP1	Prolow-density lipoprotein receptor-related protein 1 Precursor (LRP)(Alpha-2-macroglobulin receptor)(A2MR)(Apolipoprotein E receptor)(APOER)(CD91 antigen) [Contains Low-density lipoprotein receptor-related protein 1 85 kDa subunit(LRP-85);Low-density lipoprotein receptor-related protein 1 515 kDa subunit(LRP-515);Low-density lipoprotein receptor-related protein 1 intracellular domain(LRPICD)] [S…
12	60872693	60872745	0.420257	0.0374549	0.0604691	-0.573041	control	USP15	Ubiquitin carboxyl-terminal hydrolase 15 (EC 3.1.2.15)(Ubiquitin thioesterase 15)(Ubiquitin-specific-processing protease 15)(Deubiquitinating enzyme 15)(Unph-2)(Unph4) [Source:UniProtKB/Swiss-Prot;Acc:Q9Y4E8]
12	60873229	60873288	0.552384	0.0123649	0.0604691	-0.593132	control	USP15	Ubiquitin carboxyl-terminal hydrolase 15 (EC 3.1.2.15)(Ubiquitin thioesterase 15)(Ubiquitin-specific-processing protease 15)(Deubiquitinating enzyme 15)(Unph-2)(Unph4) [Source:UniProtKB/Swiss-Prot;Acc:Q9Y4E8]
12	60873382	60873441	NA	0.00452184	0.0604691	-0.732674	control	USP15	Ubiquitin carboxyl-terminal hydrolase 15 (EC 3.1.2.15)(Ubiquitin thioesterase 15)(Ubiquitin-specific-processing protease 15)(Deubiquitinating enzyme 15)(Unph-2)(Unph4) [Source:UniProtKB/Swiss-Prot;Acc:Q9Y4E8]
12	61833611	61833670	NA	0.0288033	0.0491207	-0.800783	control	AVPR1A	Vasopressin V1a receptor (V1aR)(Vascular/hepatic-type arginine vasopressin receptor)(Antidiuretic hormone receptor 1a)(AVPR V1a) [Source:UniProtKB/Swiss-Prot;Acc:P37288]
12	78134774	78134833	NA	0.00809314	0.121633	-0.840524	control	AC073572.19	NA
12	79853704	79853763	0.753696	0.0192319	0.18428	-0.413877	control	AC068798.26, hsa-mir-618	hsa-mir-618 [Source:miRBase;Acc:MI0003632]
12	90097634	90097693	0.914898	0.04487	0.0986307	-0.433555	control	DCN	Decorin Precursor (Bone proteoglycan II)(PG-S2)(PG40) [Source:UniProtKB/Swiss-Prot;Acc:P07585]
12	90097870	90097929	0.878739	0.00395048	0.0986307	-0.603426	control	DCN	Decorin Precursor (Bone proteoglycan II)(PG-S2)(PG40) [Source:UniProtKB/Swiss-Prot;Acc:P07585]
12	94469255	94469301	0.976388	0.0125994	0.0616823	-0.377122	control	USP44	Ubiquitin carboxyl-terminal hydrolase 44 (EC 3.1.2.15)(Ubiquitin thioesterase 44)(Ubiquitin-specific-processing protease 44)(Deubiquitinating enzyme 44) [Source:UniProtKB/Swiss-Prot;Acc:Q9H0E7]
12	94470094	94470153	0.692046	0.0291812	0.0616823	-0.83949	control	USP44	Ubiquitin carboxyl-terminal hydrolase 44 (EC 3.1.2.15)(Ubiquitin thioesterase 44)(Ubiquitin-specific-processing protease 44)(Deubiquitinating enzyme 44) [Source:UniProtKB/Swiss-Prot;Acc:Q9H0E7]
12	99091101	99091154	1	0.0079058	0.166771	-0.361103	control	GOLGA2L1	Golgin subfamily A member 2-like protein 1 [Source:UniProtKB/Swiss-Prot;Acc:Q9HBQ8]
12	99091627	99091686	0.855087	0.0166714	0.166771	-0.390747	control	GOLGA2L1	Golgin subfamily A member 2-like protein 1 [Source:UniProtKB/Swiss-Prot;Acc:Q9HBQ8]
12	100128112	100128156	0.684962	0.036411	0.151985	-0.302055	control	SLC5A8	Sodium-coupled monocarboxylate transporter 1 (Electrogenic sodium monocarboxylate cotransporter)(Sodium iodide-related cotransporter)(Apical iodide transporter)(Solute carrier family 5 member 8) [Source:UniProtKB/Swiss-Prot;Acc:Q8N695]
12	100128227	100128274	0.740652	0.0470684	0.151985	-0.407598	control	SLC5A8	Sodium-coupled monocarboxylate transporter 1 (Electrogenic sodium monocarboxylate cotransporter)(Sodium iodide-related cotransporter)(Apical iodide transporter)(Solute carrier family 5 member 8) [Source:UniProtKB/Swiss-Prot;Acc:Q8N695]
12	100128391	100128449	0.743366	0.00820469	0.151985	-0.573432	control	SLC5A8	Sodium-coupled monocarboxylate transporter 1 (Electrogenic sodium monocarboxylate cotransporter)(Sodium iodide-related cotransporter)(Apical iodide transporter)(Solute carrier family 5 member 8) [Source:UniProtKB/Swiss-Prot;Acc:Q8N695]
12	100128733	100128792	0.67032	0.0253774	0.151985	-0.428231	control	SLC5A8	Sodium-coupled monocarboxylate transporter 1 (Electrogenic sodium monocarboxylate cotransporter)(Sodium iodide-related cotransporter)(Apical iodide transporter)(Solute carrier family 5 member 8) [Source:UniProtKB/Swiss-Prot;Acc:Q8N695]
12	100128841	100128900	0.708059	0.0256468	0.151985	-0.423677	control	SLC5A8	Sodium-coupled monocarboxylate transporter 1 (Electrogenic sodium monocarboxylate cotransporter)(Sodium iodide-related cotransporter)(Apical iodide transporter)(Solute carrier family 5 member 8) [Source:UniProtKB/Swiss-Prot;Acc:Q8N695]
12	103846390	103846449	1	0.000872881	0.0816575	-0.707748	control	SLC41A2	Solute carrier family 41 member 2 [Source:UniProtKB/Swiss-Prot;Acc:Q96JW4]
12	103846404	103846463	1	0.000140086	0.0816575	-0.738511	control	SLC41A2	Solute carrier family 41 member 2 [Source:UniProtKB/Swiss-Prot;Acc:Q96JW4]
12	103846455	103846501	1	0.00996836	0.0816575	-0.438431	control	SLC41A2	Solute carrier family 41 member 2 [Source:UniProtKB/Swiss-Prot;Acc:Q96JW4]
12	103846504	103846563	1	0.000620033	0.0816575	-0.604671	control	SLC41A2	Solute carrier family 41 member 2 [Source:UniProtKB/Swiss-Prot;Acc:Q96JW4]
12	103846521	103846580	1	0.0123012	0.0816575	-0.558458	control	SLC41A2	Solute carrier family 41 member 2 [Source:UniProtKB/Swiss-Prot;Acc:Q96JW4]
12	106551938	106551996	0.949809	0.0401527	0.0843744	-0.341634	control	Y_RNA	Y RNA [Source:RFAM;Acc:RF00019]
12	106552492	106552539	1	0.0242607	0.0843744	-0.420248	control	Y_RNA	Y RNA [Source:RFAM;Acc:RF00019]
12	106552779	106552838	1	0.0390341	0.0843744	-0.561713	control	Y_RNA	Y RNA [Source:RFAM;Acc:RF00019]
12	115803935	115803979	0.186063	0.0434708	0.19765	0.449296	chronic	HRK	Activator of apoptosis harakiri (Neuronal death protein DP5)(BH3-interacting domain-containing protein 3) [Source:UniProtKB/Swiss-Prot;Acc:O00198]
12	115804123	115804167	0.304212	0.0175564	0.19765	0.473033	chronic	HRK	Activator of apoptosis harakiri (Neuronal death protein DP5)(BH3-interacting domain-containing protein 3) [Source:UniProtKB/Swiss-Prot;Acc:O00198]
12	115804363	115804407	0.233224	0.0258487	0.19765	0.345925	chronic	HRK	Activator of apoptosis harakiri (Neuronal death protein DP5)(BH3-interacting domain-containing protein 3) [Source:UniProtKB/Swiss-Prot;Acc:O00198]
12	119360157	119360203	0.306797	0.0210889	0.135345	0.610203	chronic	COX6A1	Cytochrome c oxidase polypeptide 6A1, mitochondrial Precursor (Cytochrome c oxidase polypeptide VIa-liver) [Source:UniProtKB/Swiss-Prot;Acc:P12074]
12	121224791	121224846	0.866828	0.0244747	0.152749	-0.368223	control	IL31	Interleukin-31 Precursor (IL-31) [Source:UniProtKB/Swiss-Prot;Acc:Q6EBC2]
12	121224915	121224969	0.920355	0.00193603	0.152749	-0.5571	control	IL31	Interleukin-31 Precursor (IL-31) [Source:UniProtKB/Swiss-Prot;Acc:Q6EBC2]
12	122160750	122160802	0.965643	0.0351971	0.076464	-0.402449	control	PITPNM2	Membrane-associated phosphatidylinositol transfer protein 2 (Phosphatidylinositol transfer protein, membrane-associated 2)(Pyk2 N-terminal domain-interacting receptor 3)(NIR-3) [Source:UniProtKB/Swiss-Prot;Acc:Q9BZ72]
12	122161083	122161134	0.964809	0.0400126	0.076464	-0.300634	control	PITPNM2	Membrane-associated phosphatidylinositol transfer protein 2 (Phosphatidylinositol transfer protein, membrane-associated 2)(Pyk2 N-terminal domain-interacting receptor 3)(NIR-3) [Source:UniProtKB/Swiss-Prot;Acc:Q9BZ72]
12	122161457	122161501	0.995294	0.0271404	0.076464	-0.351188	control	PITPNM2	Membrane-associated phosphatidylinositol transfer protein 2 (Phosphatidylinositol transfer protein, membrane-associated 2)(Pyk2 N-terminal domain-interacting receptor 3)(NIR-3) [Source:UniProtKB/Swiss-Prot;Acc:Q9BZ72]
12	122161545	122161602	1	0.0361749	0.076464	-0.377192	control	PITPNM2	Membrane-associated phosphatidylinositol transfer protein 2 (Phosphatidylinositol transfer protein, membrane-associated 2)(Pyk2 N-terminal domain-interacting receptor 3)(NIR-3) [Source:UniProtKB/Swiss-Prot;Acc:Q9BZ72]
12	129889906	129889965	0.330841	0.0121351	0.117845	0.499589	chronic	STX2	Syntaxin-2 (Epimorphin) [Source:UniProtKB/Swiss-Prot;Acc:P32856]
12	129890089	129890140	0.45017	0.0327132	0.117845	0.424207	chronic	STX2	Syntaxin-2 (Epimorphin) [Source:UniProtKB/Swiss-Prot;Acc:P32856]
12	129890152	129890196	0.491517	0.0326598	0.117845	0.321386	chronic	STX2	Syntaxin-2 (Epimorphin) [Source:UniProtKB/Swiss-Prot;Acc:P32856]
13	27391526	27391578	0.411772	0.0384205	0.148706	-0.322068	control	PDX1	Pancreas/duodenum homeobox protein 1 (PDX-1)(Insulin promoter factor 1)(IPF-1)(Islet/duodenum homeobox-1)(IDX-1)(Somatostatin-transactivating factor 1)(STF-1)(Insulin upstream factor 1)(IUF-1)(Glucose-sensitive factor)(GSF) [Source:UniProtKB/Swiss-Prot;Acc:P52945]
13	27391607	27391666	0.33887	0.0402682	0.148706	-0.420543	control	PDX1	Pancreas/duodenum homeobox protein 1 (PDX-1)(Insulin promoter factor 1)(IPF-1)(Islet/duodenum homeobox-1)(IDX-1)(Somatostatin-transactivating factor 1)(STF-1)(Insulin upstream factor 1)(IUF-1)(Glucose-sensitive factor)(GSF) [Source:UniProtKB/Swiss-Prot;Acc:P52945]
13	27391689	27391748	0.385678	0.0151426	0.148706	-0.435663	control	PDX1	Pancreas/duodenum homeobox protein 1 (PDX-1)(Insulin promoter factor 1)(IPF-1)(Islet/duodenum homeobox-1)(IDX-1)(Somatostatin-transactivating factor 1)(STF-1)(Insulin upstream factor 1)(IUF-1)(Glucose-sensitive factor)(GSF) [Source:UniProtKB/Swiss-Prot;Acc:P52945]
13	40667022	40667081	0.95556	0.0088725	0.183397	-0.435221	control	KBTBD7	Kelch repeat and BTB domain-containing protein 7 [Source:UniProtKB/Swiss-Prot;Acc:Q8WVZ9]
13	40667163	40667222	0.989209	0.021174	0.183397	-0.746078	control	KBTBD7	Kelch repeat and BTB domain-containing protein 7 [Source:UniProtKB/Swiss-Prot;Acc:Q8WVZ9]
13	40667354	40667413	0.980756	0.0111174	0.183397	-0.427456	control	KBTBD7	Kelch repeat and BTB domain-containing protein 7 [Source:UniProtKB/Swiss-Prot;Acc:Q8WVZ9]
13	40667424	40667483	0.976907	0.0104377	0.183397	-0.435622	control	KBTBD7	Kelch repeat and BTB domain-containing protein 7 [Source:UniProtKB/Swiss-Prot;Acc:Q8WVZ9]
13	41433687	41433746	0.470902	0.010206	0.148706	-0.571091	control	KIAA0564	Uncharacterized protein KIAA0564 Precursor [Source:UniProtKB/Swiss-Prot;Acc:A3KMH1]
13	41433822	41433881	0.609619	0.00516284	0.148706	-0.510432	control	KIAA0564	Uncharacterized protein KIAA0564 Precursor [Source:UniProtKB/Swiss-Prot;Acc:A3KMH1]
13	41433990	41434049	0.635022	0.0356363	0.148706	-0.370318	control	KIAA0564	Uncharacterized protein KIAA0564 Precursor [Source:UniProtKB/Swiss-Prot;Acc:A3KMH1]
13	41743624	41743668	0.553652	0.0161366	0.112085	0.360647	chronic	AKAP11	A-kinase anchor protein 11 (Protein kinase A-anchoring protein 11)(PRKA11)(A kinase anchor protein 220 kDa)(AKAP 220)(hAKAP220) [Source:UniProtKB/Swiss-Prot;Acc:Q9UKA4]
13	43139850	43139909	0.945001	0.0460583	0.129026	-0.444195	control	ENOX1	Ecto-NOX disulfide-thiol exchanger 1 (Constitutive Ecto-NOX)(cNOX)(Candidate growth-related and time keeping constitutive hydroquinone [NADH] oxidase)(cCNOX)(Cell proliferation-inducing gene 38 protein) [Includes Hydroquinone [NADH] oxidase(EC 1.-.-.-);Protein disulfide-thiol oxidoreductase(EC 1.-.-.-)] [Source:UniProtKB/Swiss-Prot;Acc:Q8TC92]
13	45324536	45324595	NA	0.0250432	0.121633	-0.52398	control	SIAH3	Seven in absentia-like protein FLJ39203 [Source:UniProtKB/Swiss-Prot;Acc:Q8IW03]
13	52321013	52321058	0.300243	0.0410007	0.166771	0.474415	chronic	PCDH8	Protocadherin-8 Precursor (Arcadlin) [Source:UniProtKB/Swiss-Prot;Acc:O95206]
13	52321013	52321057	0.300243	0.0361234	0.166771	0.432819	chronic	PCDH8	Protocadherin-8 Precursor (Arcadlin) [Source:UniProtKB/Swiss-Prot;Acc:O95206]
13	78131510	78131569	0.172922	0.0102982	0.100599	-1.00966	control	C13orf7	RING finger protein 219 [Source:UniProtKB/Swiss-Prot;Acc:Q5W0B1]
13	78131580	78131634	0.242091	0.00778535	0.100599	-0.867447	control	C13orf7	RING finger protein 219 [Source:UniProtKB/Swiss-Prot;Acc:Q5W0B1]
13	78131703	78131762	0.206898	0.00532113	0.100599	-1.071	control	C13orf7	RING finger protein 219 [Source:UniProtKB/Swiss-Prot;Acc:Q5W0B1]
13	78131713	78131772	0.206898	0.0124254	0.100599	-0.878732	control	C13orf7	RING finger protein 219 [Source:UniProtKB/Swiss-Prot;Acc:Q5W0B1]
13	78131868	78131927	0.248101	0.0123342	0.100599	-0.681375	control	C13orf7	RING finger protein 219 [Source:UniProtKB/Swiss-Prot;Acc:Q5W0B1]
13	78131940	78131999	0.248101	0.0196302	0.100599	-0.599896	control	C13orf7	RING finger protein 219 [Source:UniProtKB/Swiss-Prot;Acc:Q5W0B1]
13	113916196	113916240	0.102606	0.0282958	0.177123	0.348368	chronic	RASA3	Ras GTPase-activating protein 3 (GAP1(IP4BP))(Ins P4-binding protein) [Source:UniProtKB/Swiss-Prot;Acc:Q14644]
14	19413795	19413854	0.306497	0.0465666	0.0659212	-0.736762	control	OR4K2	Olfactory receptor 4K2 (Olfactory receptor OR14-15) [Source:UniProtKB/Swiss-Prot;Acc:Q8NGD2]
14	19414318	19414377	0.396801	0.0460708	0.0659212	-0.747928	control	OR4K2	Olfactory receptor 4K2 (Olfactory receptor OR14-15) [Source:UniProtKB/Swiss-Prot;Acc:Q8NGD2]
14	19473054	19473113	0.92989	0.0235679	0.167109	-0.409342	control	OR4K1	Olfactory receptor 4K1 (Olfactory receptor OR14-19) [Source:UniProtKB/Swiss-Prot;Acc:Q8NGD4]
14	20527046	20527090	0.869512	0.0203731	0.11644	-0.393707	control	METT11D1	Protein RSM22 homolog, mitochondrial Precursor (EC 2.1.1.-)(Methyltransferase 11 domain-containing protein 1)(False p73 target gene protein) [Source:UniProtKB/Swiss-Prot;Acc:Q9H7H0]
14	20527113	20527172	0.810252	0.025449	0.11644	-0.468905	control	METT11D1	Protein RSM22 homolog, mitochondrial Precursor (EC 2.1.1.-)(Methyltransferase 11 domain-containing protein 1)(False p73 target gene protein) [Source:UniProtKB/Swiss-Prot;Acc:Q9H7H0]
14	20527180	20527233	0.739918	0.00694127	0.11644	-0.484455	control	METT11D1	Protein RSM22 homolog, mitochondrial Precursor (EC 2.1.1.-)(Methyltransferase 11 domain-containing protein 1)(False p73 target gene protein) [Source:UniProtKB/Swiss-Prot;Acc:Q9H7H0]
14	20527187	20527238	0.739918	0.000682298	0.11644	-0.668982	control	METT11D1	Protein RSM22 homolog, mitochondrial Precursor (EC 2.1.1.-)(Methyltransferase 11 domain-containing protein 1)(False p73 target gene protein) [Source:UniProtKB/Swiss-Prot;Acc:Q9H7H0]
14	20527247	20527293	0.739918	0.0445261	0.11644	-0.400174	control	METT11D1	Protein RSM22 homolog, mitochondrial Precursor (EC 2.1.1.-)(Methyltransferase 11 domain-containing protein 1)(False p73 target gene protein) [Source:UniProtKB/Swiss-Prot;Acc:Q9H7H0]
14	22375082	22375137	0.942195	0.04561	0.149881	-0.617137	control	MMP14	Matrix metalloproteinase-14 Precursor (MMP-14)(EC 3.4.24.80)(Membrane-type matrix metalloproteinase 1)(MT-MMP 1)(MTMMP1)(Membrane-type-1 matrix metalloproteinase)(MT1-MMP)(MT1MMP)(MMP-X1) [Source:UniProtKB/Swiss-Prot;Acc:P50281]
14	22375482	22375541	0.859697	0.00544665	0.149881	-0.549516	control	MMP14	Matrix metalloproteinase-14 Precursor (MMP-14)(EC 3.4.24.80)(Membrane-type matrix metalloproteinase 1)(MT-MMP 1)(MTMMP1)(Membrane-type-1 matrix metalloproteinase)(MT1-MMP)(MT1MMP)(MMP-X1) [Source:UniProtKB/Swiss-Prot;Acc:P50281]
14	22375657	22375709	0.641714	0.00178319	0.149881	-0.603518	control	MMP14	Matrix metalloproteinase-14 Precursor (MMP-14)(EC 3.4.24.80)(Membrane-type matrix metalloproteinase 1)(MT-MMP 1)(MTMMP1)(Membrane-type-1 matrix metalloproteinase)(MT1-MMP)(MT1MMP)(MMP-X1) [Source:UniProtKB/Swiss-Prot;Acc:P50281]
14	22375666	22375716	0.621116	0.00485744	0.149881	-0.560892	control	MMP14	Matrix metalloproteinase-14 Precursor (MMP-14)(EC 3.4.24.80)(Membrane-type matrix metalloproteinase 1)(MT-MMP 1)(MTMMP1)(Membrane-type-1 matrix metalloproteinase)(MT1-MMP)(MT1MMP)(MMP-X1) [Source:UniProtKB/Swiss-Prot;Acc:P50281]
14	38772190	38772249	NA	0.0419443	0.0662693	-0.411706	control	MIA2	Melanoma inhibitory activity protein 2 Precursor [Source:UniProtKB/Swiss-Prot;Acc:Q96PC5]
14	38772796	38772855	0.86701	0.00178548	0.0662693	-0.5339	control	MIA2	Melanoma inhibitory activity protein 2 Precursor [Source:UniProtKB/Swiss-Prot;Acc:Q96PC5]
14	71469573	71469619	0.421395	0.0466715	0.125382	0.376516	chronic	RGS6	Regulator of G-protein signaling 6 (RGS6)(S914) [Source:UniProtKB/Swiss-Prot;Acc:P49758]
14	73105178	73105237	0.959058	0.000149084	0.112085	-0.706167	control	ACOT2	Acyl-coenzyme A thioesterase 2, mitochondrial Precursor (Acyl-CoA thioesterase 2)(EC 3.1.2.2)(Acyl-coenzyme A thioester hydrolase 2a)(Long-chain acyl-CoA thioesterase 2)(ZAP128)(CTE-Ia) [Source:UniProtKB/Swiss-Prot;Acc:P49753]
14	73105288	73105347	0.986353	1.10865e-05	0.112085	-0.868538	control	ACOT2	Acyl-coenzyme A thioesterase 2, mitochondrial Precursor (Acyl-CoA thioesterase 2)(EC 3.1.2.2)(Acyl-coenzyme A thioester hydrolase 2a)(Long-chain acyl-CoA thioesterase 2)(ZAP128)(CTE-Ia) [Source:UniProtKB/Swiss-Prot;Acc:P49753]
14	73105347	73105406	0.986353	8.78402e-06	0.112085	-0.923581	control	ACOT2	Acyl-coenzyme A thioesterase 2, mitochondrial Precursor (Acyl-CoA thioesterase 2)(EC 3.1.2.2)(Acyl-coenzyme A thioester hydrolase 2a)(Long-chain acyl-CoA thioesterase 2)(ZAP128)(CTE-Ia) [Source:UniProtKB/Swiss-Prot;Acc:P49753]
14	73105429	73105473	0.986353	0.0042143	0.112085	-0.362967	control	ACOT2	Acyl-coenzyme A thioesterase 2, mitochondrial Precursor (Acyl-CoA thioesterase 2)(EC 3.1.2.2)(Acyl-coenzyme A thioester hydrolase 2a)(Long-chain acyl-CoA thioesterase 2)(ZAP128)(CTE-Ia) [Source:UniProtKB/Swiss-Prot;Acc:P49753]
14	80934456	80934505	0.789944	0.00313698	0.0198949	-0.445284	control	STON2	Stonin-2 (Stoned B) [Source:UniProtKB/Swiss-Prot;Acc:Q8WXE9]
14	80934649	80934708	0.893881	0.0063319	0.0198949	-0.610471	control	STON2	Stonin-2 (Stoned B) [Source:UniProtKB/Swiss-Prot;Acc:Q8WXE9]
14	80934871	80934930	0.753551	0.00456779	0.0198949	-0.581919	control	STON2	Stonin-2 (Stoned B) [Source:UniProtKB/Swiss-Prot;Acc:Q8WXE9]
14	94693450	94693494	0.0708637	0.0378741	0.0616823	0.25563	chronic	DICER1	Endoribonuclease Dicer (EC 3.1.26.-)(Helicase with RNase motif)(Helicase MOI) [Source:UniProtKB/Swiss-Prot;Acc:Q9UPY3]
14	94693942	94693986	0.207213	0.0114985	0.0616823	0.631043	chronic	DICER1	Endoribonuclease Dicer (EC 3.1.26.-)(Helicase with RNase motif)(Helicase MOI) [Source:UniProtKB/Swiss-Prot;Acc:Q9UPY3]
14	94694046	94694090	0.301158	0.00454288	0.0616823	0.335454	chronic	DICER1	Endoribonuclease Dicer (EC 3.1.26.-)(Helicase with RNase motif)(Helicase MOI) [Source:UniProtKB/Swiss-Prot;Acc:Q9UPY3]
14	100585368	100585427	0.955849	0.0450718	0.193133	-0.466032	control	hsa-mir-539, hsa-mir-544, hsa-mir-655, hsa-mir-889	hsa-mir-539 [Source:miRBase;Acc:MI0003514], hsa-mir-544 [Source:miRBase;Acc:MI0003515], hsa-mir-655 [Source:miRBase;Acc:MI0003677], hsa-mir-889 [Source:miRBase;Acc:MI0005540]
15	21361505	21361564	0.996523	0.0494411	0.112085	-0.520123	control	MKRN3	Makorin-3 (Zinc finger protein 127)(RING finger protein 63) [Source:UniProtKB/Swiss-Prot;Acc:Q13064]
15	21361685	21361729	0.994785	0.00675992	0.112085	-0.47485	control	MKRN3	Makorin-3 (Zinc finger protein 127)(RING finger protein 63) [Source:UniProtKB/Swiss-Prot;Acc:Q13064]
15	38000878	38000936	0.916728	0.000285165	0.148706	-0.780744	control	GPR176, Y_RNA	Probable G-protein coupled receptor 176 (HB-954) [Source:UniProtKB/Swiss-Prot;Acc:Q14439], Y RNA [Source:RFAM;Acc:RF00019]
15	38000962	38001012	0.939531	6.88748e-05	0.148706	-0.726063	control	GPR176, Y_RNA	Probable G-protein coupled receptor 176 (HB-954) [Source:UniProtKB/Swiss-Prot;Acc:Q14439], Y RNA [Source:RFAM;Acc:RF00019]
15	38001019	38001078	0.96739	8.87778e-05	0.148706	-0.705699	control	GPR176, Y_RNA	Probable G-protein coupled receptor 176 (HB-954) [Source:UniProtKB/Swiss-Prot;Acc:Q14439], Y RNA [Source:RFAM;Acc:RF00019]
15	38001086	38001141	0.96739	0.000126178	0.148706	-0.640489	control	GPR176, Y_RNA	Probable G-protein coupled receptor 176 (HB-954) [Source:UniProtKB/Swiss-Prot;Acc:Q14439], Y RNA [Source:RFAM;Acc:RF00019]
15	38001147	38001206	0.951084	0.00876025	0.148706	-0.555303	control	GPR176, Y_RNA	Probable G-protein coupled receptor 176 (HB-954) [Source:UniProtKB/Swiss-Prot;Acc:Q14439], Y RNA [Source:RFAM;Acc:RF00019]
15	56093741	56093800	0.995563	0.0271713	0.0923412	-0.401354	control	ALDH1A2	Retinal dehydrogenase 2 (RALDH 2)(RalDH2)(EC 1.2.1.36)(Aldehyde dehydrogenase family 1 member A2)(Retinaldehyde-specific dehydrogenase type 2)(RALDH(II)) [Source:UniProtKB/Swiss-Prot;Acc:O94788]
15	56093841	56093900	0.995563	0.00874067	0.0923412	-0.489087	control	ALDH1A2	Retinal dehydrogenase 2 (RALDH 2)(RalDH2)(EC 1.2.1.36)(Aldehyde dehydrogenase family 1 member A2)(Retinaldehyde-specific dehydrogenase type 2)(RALDH(II)) [Source:UniProtKB/Swiss-Prot;Acc:O94788]
15	56217478	56217537	0.940689	0.0221184	0.0870452	-0.5851	control	AQP9	Aquaporin-9 (AQP-9)(Small solute channel 1) [Source:UniProtKB/Swiss-Prot;Acc:O43315]
15	56217795	56217849	0.978958	0.00421686	0.0870452	-0.49856	control	AQP9	Aquaporin-9 (AQP-9)(Small solute channel 1) [Source:UniProtKB/Swiss-Prot;Acc:O43315]
15	56217898	56217949	0.988526	0.0258187	0.0870452	-0.456361	control	AQP9	Aquaporin-9 (AQP-9)(Small solute channel 1) [Source:UniProtKB/Swiss-Prot;Acc:O43315]
15	60903154	60903201	0.989143	0.027858	0.125382	-0.374671	control	hsa-mir-190	hsa-mir-190 [Source:miRBase;Acc:MI0000486]
15	72775535	72775584	0.306625	0.00726595	0.187799	0.486336	chronic	EDC3	Enhancer of mRNA-decapping protein 3 (LSM16 homolog)(YjeF domain-containing protein 1)(YjeF N-terminal domain-containing protein 2)(YjeF_N2)(hYjeF_N2) [Source:UniProtKB/Swiss-Prot;Acc:Q96F86]
15	86982295	86982351	0.485639	0.0497529	0.199271	0.404152	chronic	ISG20	Interferon-stimulated gene 20 kDa protein (EC 3.1.13.1)(Promyelocytic leukemia nuclear body-associated protein ISG20)(Estrogen-regulated transcript 45 protein) [Source:UniProtKB/Swiss-Prot;Acc:Q96AZ6]
15	97607576	97607635	0.669052	0.0436119	0.0616823	-0.349589	control	LRRC28, TTC23	Leucine-rich repeat-containing protein 28 [Source:UniProtKB/Swiss-Prot;Acc:Q86X40], Tetratricopeptide repeat protein 23 (TPR repeat protein 23)(Cervical cancer proto-oncogene 8 protein)(HCC-8) [Source:UniProtKB/Swiss-Prot;Acc:Q5W5X9]
15	97607928	97607987	0.890024	0.0150924	0.0616823	-0.43124	control	LRRC28, TTC23	Leucine-rich repeat-containing protein 28 [Source:UniProtKB/Swiss-Prot;Acc:Q86X40], Tetratricopeptide repeat protein 23 (TPR repeat protein 23)(Cervical cancer proto-oncogene 8 protein)(HCC-8) [Source:UniProtKB/Swiss-Prot;Acc:Q5W5X9]
15	99237095	99237139	0.0420898	0.0173706	0.156839	0.433697	chronic	ALDH1A3	Aldehyde dehydrogenase family 1 member A3 (EC 1.2.1.5)(Aldehyde dehydrogenase 6)(Retinaldehyde dehydrogenase 3)(RALDH-3) [Source:UniProtKB/Swiss-Prot;Acc:P47895]
16	1465262	1465306	0.0907701	0.0270762	0.0496432	0.493508	chronic	CLCN7	Chloride channel protein 7 (ClC-7) [Source:UniProtKB/Swiss-Prot;Acc:P51798]
16	1597239	1597283	1	0.00703723	0.19765	-0.519939	control	IFT140	Intraflagellar transport protein 140 homolog (WD and tetratricopeptide repeats protein 2) [Source:UniProtKB/Swiss-Prot;Acc:Q96RY7]
16	1597382	1597426	1	0.0388207	0.19765	-0.390094	control	IFT140	Intraflagellar transport protein 140 homolog (WD and tetratricopeptide repeats protein 2) [Source:UniProtKB/Swiss-Prot;Acc:Q96RY7]
16	1962067	1962111	0.115617	0.0105874	0.190291	0.30834	chronic	TBL3	Transducin beta-like protein 3 (WD repeat-containing protein SAZD) [Source:UniProtKB/Swiss-Prot;Acc:Q12788]
16	3272867	3272911	0.229834	0.016435	0.173143	0.46135	chronic	ZNF263	Zinc finger protein 263 (Zinc finger protein FPM315)(Zinc finger protein with KRAB and SCAN domains 12) [Source:UniProtKB/Swiss-Prot;Acc:O14978]
16	4837859	4837903	0.0705272	0.017666	0.172951	0.423982	chronic	AC020663.7, UBN1	Nuclear protein NP60 (Nuclear protein of 60 kDa)(3-hydroxyisobutyrate dehydrogenase-like protein)(Cytokine-like nuclear factor N-PAC) [Source:UniProtKB/Swiss-Prot;Acc:Q49A26], Ubinuclein (Ubiquitously expressed nuclear protein)(VT4) [Source:UniProtKB/Swiss-Prot;Acc:Q9NPG3]
16	10878412	10878465	0.546675	0.019192	0.119962	0.449859	chronic	CIITA	MHC class II transactivator (CIITA) [Source:UniProtKB/Swiss-Prot;Acc:P33076]
16	21152449	21152500	0.963334	0.0245959	0.0953415	-0.545608	control	ANKS4B	Ankyrin repeat and SAM domain-containing protein 4B (Harmonin-interacting ankyrin repeat-containing protein)(Harp) [Source:UniProtKB/Swiss-Prot;Acc:Q8N8V4]
16	25610793	25610837	0.110466	0.0356631	0.143045	0.294182	chronic	HS3ST4	Heparan sulfate glucosamine 3-O-sulfotransferase 4 (EC 2.8.2.23)(Heparan sulfate D-glucosaminyl 3-O-sulfotransferase 4)(Heparan sulfate 3-O-sulfotransferase 4)(h3-OST-4) [Source:UniProtKB/Swiss-Prot;Acc:Q9Y661]
16	66008082	66008126	0.559615	0.0361554	0.117845	0.344337	chronic	ZDHHC1	Probable palmitoyltransferase ZDHHC1 (EC 2.3.1.-)(Zinc finger DHHC domain-containing protein 1)(DHHC-1)(Zinc finger protein 377)(DHHC domain-containing cysteine-rich protein 1) [Source:UniProtKB/Swiss-Prot;Acc:Q8WTX9]
16	66008168	66008218	0.607748	0.0295689	0.117845	0.41704	chronic	ZDHHC1	Probable palmitoyltransferase ZDHHC1 (EC 2.3.1.-)(Zinc finger DHHC domain-containing protein 1)(DHHC-1)(Zinc finger protein 377)(DHHC domain-containing cysteine-rich protein 1) [Source:UniProtKB/Swiss-Prot;Acc:Q8WTX9]
16	66438899	66438943	0.300005	0.037786	0.0912973	0.294772	chronic	NUTF2	Nuclear transport factor 2 (NTF-2)(Placental protein 15)(PP15) [Source:UniProtKB/Swiss-Prot;Acc:P61970]
16	66438951	66438995	0.348536	0.0121463	0.0912973	0.296454	chronic	NUTF2	Nuclear transport factor 2 (NTF-2)(Placental protein 15)(PP15) [Source:UniProtKB/Swiss-Prot;Acc:P61970]
16	67624734	67624786	0.920026	0.0048146	0.0198949	-0.555105	control	U6	U6 spliceosomal RNA [Source:RFAM;Acc:RF00026]
16	67624996	67625055	0.987705	0.00598447	0.0198949	-0.529552	control	U6	U6 spliceosomal RNA [Source:RFAM;Acc:RF00026]
16	67625420	67625479	1	0.0341803	0.0198949	-0.410236	control	U6	U6 spliceosomal RNA [Source:RFAM;Acc:RF00026]
16	83618690	83618734	0.181847	0.0434747	0.136238	0.263306	chronic	KIAA0513	Uncharacterized protein KIAA0513 [Source:UniProtKB/Swiss-Prot;Acc:O60268]
16	85157634	85157693	0.0576888	0.0432477	0.158881	0.531891	chronic	FOXC2, MTHFSD	Forkhead box protein C2 (Forkhead-related protein FKHL14)(Transcription factor FKH-14)(Mesenchyme fork head protein 1)(MFH-1 protein) [Source:UniProtKB/Swiss-Prot;Acc:Q99958], Methenyltetrahydrofolate synthetase domain-containing protein [Source:UniProtKB/Swiss-Prot;Acc:Q2M296]
16	85158187	85158231	0.0593418	0.0418639	0.158881	0.320539	chronic	FOXC2, MTHFSD	Forkhead box protein C2 (Forkhead-related protein FKHL14)(Transcription factor FKH-14)(Mesenchyme fork head protein 1)(MFH-1 protein) [Source:UniProtKB/Swiss-Prot;Acc:Q99958], Methenyltetrahydrofolate synthetase domain-containing protein [Source:UniProtKB/Swiss-Prot;Acc:Q2M296]
17	7106423	7106467	0.265405	0.0196089	0.136502	0.34053	chronic	CLDN7	Claudin-7 (CLDN-7) [Source:UniProtKB/Swiss-Prot;Acc:O95471]
17	8216127	8216183	0.960891	0.0147577	0.160841	-0.474794	control	KRBA2	KRAB-A domain-containing protein 2 [Source:UniProtKB/Swiss-Prot;Acc:Q6ZNG9]
17	8216329	8216388	0.896815	0.0260048	0.160841	-0.748433	control	KRBA2	KRAB-A domain-containing protein 2 [Source:UniProtKB/Swiss-Prot;Acc:Q6ZNG9]
17	9669570	9669617	0.998876	0.0294876	0.143045	-0.332122	control	GLP2R	Glucagon-like peptide 2 receptor Precursor (GLP-2 receptor)(GLP-2-R)(GLP-2R) [Source:UniProtKB/Swiss-Prot;Acc:O95838]
17	9669636	9669690	0.999157	0.0182908	0.143045	-0.384867	control	GLP2R	Glucagon-like peptide 2 receptor Precursor (GLP-2 receptor)(GLP-2-R)(GLP-2R) [Source:UniProtKB/Swiss-Prot;Acc:O95838]
17	9669833	9669877	0.980527	0.0348547	0.143045	-0.463294	control	GLP2R	Glucagon-like peptide 2 receptor Precursor (GLP-2 receptor)(GLP-2-R)(GLP-2R) [Source:UniProtKB/Swiss-Prot;Acc:O95838]
17	24062988	24063032	0.296508	0.0124135	0.125136	0.417046	chronic	AC005726.8	Protein PROCA1 [Source:UniProtKB/Swiss-Prot;Acc:Q8NCQ7]
17	30724633	30724677	0.361971	0.0315683	0.0986307	0.384528	chronic	SLFN11	Schlafen family member 11 [Source:UniProtKB/Swiss-Prot;Acc:Q7Z7L1]
17	30724769	30724813	0.306135	0.0218067	0.0986307	0.458439	chronic	SLFN11	Schlafen family member 11 [Source:UniProtKB/Swiss-Prot;Acc:Q7Z7L1]
17	30725502	30725551	0.426584	0.000744612	0.0986307	0.604177	chronic	SLFN11	Schlafen family member 11 [Source:UniProtKB/Swiss-Prot;Acc:Q7Z7L1]
17	32806920	32806979	0.946171	0.00727383	0.177123	-0.591086	control	C17orf78	Uncharacterized protein C17orf78 [Source:UniProtKB/Swiss-Prot;Acc:Q8N4C9]
17	32806988	32807036	0.965084	0.00620816	0.177123	-0.488739	control	C17orf78	Uncharacterized protein C17orf78 [Source:UniProtKB/Swiss-Prot;Acc:Q8N4C9]
17	36658746	36658801	0.973913	0.0232994	0.104738	-0.429757	control	KRTAP9-4	Keratin-associated protein 9-4 (Keratin-associated protein 9.4)(Ultrahigh sulfur keratin-associated protein 9.4) [Source:UniProtKB/Swiss-Prot;Acc:Q9BYQ2]
17	36658832	36658887	0.973913	0.00296953	0.104738	-0.474746	control	KRTAP9-4	Keratin-associated protein 9-4 (Keratin-associated protein 9.4)(Ultrahigh sulfur keratin-associated protein 9.4) [Source:UniProtKB/Swiss-Prot;Acc:Q9BYQ2]
17	36658927	36658975	0.960869	0.019726	0.104738	-0.290443	control	KRTAP9-4	Keratin-associated protein 9-4 (Keratin-associated protein 9.4)(Ultrahigh sulfur keratin-associated protein 9.4) [Source:UniProtKB/Swiss-Prot;Acc:Q9BYQ2]
17	36659326	36659379	0.8823	0.00684945	0.104738	-0.426428	control	KRTAP9-4	Keratin-associated protein 9-4 (Keratin-associated protein 9.4)(Ultrahigh sulfur keratin-associated protein 9.4) [Source:UniProtKB/Swiss-Prot;Acc:Q9BYQ2]
17	36807755	36807806	0.981823	0.0223605	0.159031	-0.604846	control	KRT31	Keratin, type I cuticular Ha1 (Hair keratin, type I Ha1)(Keratin-31)(K31) [Source:UniProtKB/Swiss-Prot;Acc:Q15323]
17	36807814	36807869	0.986367	0.0253622	0.159031	-0.435349	control	KRT31	Keratin, type I cuticular Ha1 (Hair keratin, type I Ha1)(Keratin-31)(K31) [Source:UniProtKB/Swiss-Prot;Acc:Q15323]
17	36807880	36807938	1	0.0105053	0.159031	-0.472114	control	KRT31	Keratin, type I cuticular Ha1 (Hair keratin, type I Ha1)(Keratin-31)(K31) [Source:UniProtKB/Swiss-Prot;Acc:Q15323]
17	38403603	38403662	0.507334	0.0347786	0.180207	0.462771	chronic	RPL27, Y_RNA	60S ribosomal protein L27 [Source:UniProtKB/Swiss-Prot;Acc:P61353], Y RNA [Source:RFAM;Acc:RF00019]
17	39620220	39620264	0.413259	0.0336808	0.180982	0.33153	chronic	C17orf65, TMUB2	Transmembrane and ubiquitin-like domain-containing protein 2 [Source:UniProtKB/Swiss-Prot;Acc:Q71RG4], Uncharacterized protein C17orf65 [Source:UniProtKB/Swiss-Prot;Acc:Q495Z4]
17	43288332	43288377	1	0.0138913	0.0604691	-0.402623	control	SP6	Transcription factor Sp6 (Krueppel-like factor 14) [Source:UniProtKB/Swiss-Prot;Acc:Q3SY56]
17	43288431	43288485	1	0.00256522	0.0604691	-0.566311	control	SP6	Transcription factor Sp6 (Krueppel-like factor 14) [Source:UniProtKB/Swiss-Prot;Acc:Q3SY56]
17	43288521	43288567	1	0.0101758	0.0604691	-0.445018	control	SP6	Transcription factor Sp6 (Krueppel-like factor 14) [Source:UniProtKB/Swiss-Prot;Acc:Q3SY56]
17	43288914	43288973	0.479625	0.0381049	0.11644	-0.503712	control	SP6	Transcription factor Sp6 (Krueppel-like factor 14) [Source:UniProtKB/Swiss-Prot;Acc:Q3SY56]
17	53587230	53587274	1	0.000323109	0.0662753	-0.61462	control	OR4D1	Olfactory receptor 4D1 (Olfactory receptor TPCR16) [Source:UniProtKB/Swiss-Prot;Acc:Q15615]
17	53587370	53587428	1	0.00160115	0.0662753	-0.551817	control	AC005962.1, OR4D1	Olfactory receptor 4D1 (Olfactory receptor TPCR16) [Source:UniProtKB/Swiss-Prot;Acc:Q15615]
17	53587580	53587633	0.922121	0.00378619	0.0662753	-0.460966	control	AC005962.1, OR4D1	Olfactory receptor 4D1 (Olfactory receptor TPCR16) [Source:UniProtKB/Swiss-Prot;Acc:Q15615]
17	58877702	58877746	0.151144	0.0144845	0.152749	0.309593	chronic	CYB561	Cytochrome b561 (Cytochrome b-561) [Source:UniProtKB/Swiss-Prot;Acc:P49447]
17	59342636	59342680	0.978375	0.0040796	0.12397	-0.365556	control	CSHL1	Chorionic somatomammotropin hormone-like 1 Precursor (Chorionic somatomammotropin-like)(Lactogen-like) [Source:UniProtKB/Swiss-Prot;Acc:Q14406]
17	68740841	68740893	0.324439	0.0106765	0.184554	0.626433	chronic	C17orf80, FAM104A	Protein FAM104A [Source:UniProtKB/Swiss-Prot;Acc:Q969W3], Uncharacterized protein C17orf80 (Human lung cancer oncogene 8 protein)(HLC-8)(Cell migration-inducing gene 3 protein) [Source:UniProtKB/Swiss-Prot;Acc:Q9BSJ5]
17	68740931	68740977	0.314999	0.00189689	0.184554	0.65465	chronic	C17orf80, FAM104A	Protein FAM104A [Source:UniProtKB/Swiss-Prot;Acc:Q969W3], Uncharacterized protein C17orf80 (Human lung cancer oncogene 8 protein)(HLC-8)(Cell migration-inducing gene 3 protein) [Source:UniProtKB/Swiss-Prot;Acc:Q9BSJ5]
17	68741055	68741104	0.307801	0.0254414	0.184554	0.391018	chronic	C17orf80, FAM104A	Protein FAM104A [Source:UniProtKB/Swiss-Prot;Acc:Q969W3], Uncharacterized protein C17orf80 (Human lung cancer oncogene 8 protein)(HLC-8)(Cell migration-inducing gene 3 protein) [Source:UniProtKB/Swiss-Prot;Acc:Q9BSJ5]
17	71175041	71175089	0.0689099	0.0361299	0.182298	0.352323	chronic	RECQL5, SAP30BP	ATP-dependent DNA helicase Q5 (EC 3.6.1.-)(RecQ protein-like 5)(RecQ5) [Source:UniProtKB/Swiss-Prot;Acc:O94762], SAP30-binding protein (Transcriptional regulator protein HCNGP) [Source:UniProtKB/Swiss-Prot;Acc:Q9UHR5]
17	71175152	71175196	0.13828	0.0384721	0.182298	0.319088	chronic	RECQL5, SAP30BP	ATP-dependent DNA helicase Q5 (EC 3.6.1.-)(RecQ protein-like 5)(RecQ5) [Source:UniProtKB/Swiss-Prot;Acc:O94762], SAP30-binding protein (Transcriptional regulator protein HCNGP) [Source:UniProtKB/Swiss-Prot;Acc:Q9UHR5]
17	71175340	71175399	0.290247	0.0122233	0.182298	0.532941	chronic	RECQL5, SAP30BP	ATP-dependent DNA helicase Q5 (EC 3.6.1.-)(RecQ protein-like 5)(RecQ5) [Source:UniProtKB/Swiss-Prot;Acc:O94762], SAP30-binding protein (Transcriptional regulator protein HCNGP) [Source:UniProtKB/Swiss-Prot;Acc:Q9UHR5]
17	74079621	74079665	0.95015	0.0326834	0.12429	-0.355193	control	DNAH17	Dynein heavy chain 17, axonemal (Axonemal beta dynein heavy chain 17)(Ciliary dynein heavy chain 17)(Ciliary dynein heavy chain-like protein 1)(Axonemal dynein heavy chain-like protein 1)(Dynein light chain 2, axonemal) [Source:UniProtKB/Swiss-Prot;Acc:Q9UFH2]
17	74079708	74079762	0.937687	0.0417972	0.12429	-0.395313	control	DNAH17	Dynein heavy chain 17, axonemal (Axonemal beta dynein heavy chain 17)(Ciliary dynein heavy chain 17)(Ciliary dynein heavy chain-like protein 1)(Axonemal dynein heavy chain-like protein 1)(Dynein light chain 2, axonemal) [Source:UniProtKB/Swiss-Prot;Acc:Q9UFH2]
17	77512724	77512768	0.0991592	0.0409487	0.138714	0.287964	chronic	NOTUM	Protein notum homolog Precursor (EC 3.-.-.-) [Source:UniProtKB/Swiss-Prot;Acc:Q6P988]
18	3209978	3210029	0.87803	0.0344335	0.118685	-0.462951	control	MYOM1	Myomesin-1 (Myomesin family member 1)(190 kDa titin-associated protein)(190 kDa connectin-associated protein) [Source:UniProtKB/Swiss-Prot;Acc:P52179]
18	3210322	3210381	0.967487	0.00742082	0.118685	-0.517923	control	MYOM1	Myomesin-1 (Myomesin family member 1)(190 kDa titin-associated protein)(190 kDa connectin-associated protein) [Source:UniProtKB/Swiss-Prot;Acc:P52179]
18	3437085	3437143	0.922825	0.0267544	0.0178635	-0.342836	control	TGIF	Homeobox protein TGIF1 (5'-TG-3'-interacting factor 1) [Source:UniProtKB/Swiss-Prot;Acc:Q15583]
18	3437165	3437224	0.947986	0.00067483	0.0178635	-0.603949	control	TGIF	Homeobox protein TGIF1 (5'-TG-3'-interacting factor 1) [Source:UniProtKB/Swiss-Prot;Acc:Q15583]
18	3437234	3437287	0.890814	0.0013671	0.0178635	-0.58554	control	TGIF	Homeobox protein TGIF1 (5'-TG-3'-interacting factor 1) [Source:UniProtKB/Swiss-Prot;Acc:Q15583]
18	3437424	3437483	0.440373	0.0366509	0.0178635	-0.464154	control	TGIF	Homeobox protein TGIF1 (5'-TG-3'-interacting factor 1) [Source:UniProtKB/Swiss-Prot;Acc:Q15583]
18	3437716	3437766	0.34803	0.0465238	0.0178635	-0.398153	control	TGIF	Homeobox protein TGIF1 (5'-TG-3'-interacting factor 1) [Source:UniProtKB/Swiss-Prot;Acc:Q15583]
18	5283570	5283626	0.873993	0.0279236	0.0664523	-0.399391	control	ZFP161	Zinc finger protein 161 homolog (Zfp-161)(Zinc finger protein 5)(HZF5)(Zinc finger and BTB domain-containing protein 14) [Source:UniProtKB/Swiss-Prot;Acc:O43829]
18	5283725	5283784	0.821792	0.0146504	0.0664523	-0.467655	control	ZFP161	Zinc finger protein 161 homolog (Zfp-161)(Zinc finger protein 5)(HZF5)(Zinc finger and BTB domain-containing protein 14) [Source:UniProtKB/Swiss-Prot;Acc:O43829]
18	5283911	5283970	0.729649	0.0319547	0.0664523	-0.404458	control	ZFP161	Zinc finger protein 161 homolog (Zfp-161)(Zinc finger protein 5)(HZF5)(Zinc finger and BTB domain-containing protein 14) [Source:UniProtKB/Swiss-Prot;Acc:O43829]
18	30652157	30652207	1	0.0492155	0.158881	-0.374444	control	AC068506.10, DTNA	Dystrobrevin alpha (Dystrobrevin-alpha)(Dystrophin-related protein 3) [Source:UniProtKB/Swiss-Prot;Acc:Q9Y4J8]
18	30652249	30652298	0.99724	0.0187543	0.158881	-0.403784	control	AC068506.10, DTNA	Dystrobrevin alpha (Dystrobrevin-alpha)(Dystrophin-related protein 3) [Source:UniProtKB/Swiss-Prot;Acc:Q9Y4J8]
19	877198	877242	0.185173	0.0209055	0.177123	0.347617	chronic	ARID3A	AT-rich interactive domain-containing protein 3A (ARID domain-containing protein 3A)(Dead ringer-like protein 1)(B-cell regulator of IgH transcription)(Bright)(E2F-binding protein 1) [Source:UniProtKB/Swiss-Prot;Acc:Q99856]
19	2002137	2002181	0.0701421	0.047231	0.0662693	0.325532	chronic	MKNK2	MAP kinase-interacting serine/threonine-protein kinase 2 (EC 2.7.11.1)(MAP kinase signal-integrating kinase 2)(Mnk2) [Source:UniProtKB/Swiss-Prot;Acc:Q9HBH9]
19	2002872	2002916	0.738912	0.00840214	0.0662693	0.396564	chronic	MKNK2	MAP kinase-interacting serine/threonine-protein kinase 2 (EC 2.7.11.1)(MAP kinase signal-integrating kinase 2)(Mnk2) [Source:UniProtKB/Swiss-Prot;Acc:Q9HBH9]
19	2002962	2003006	0.784677	0.0325297	0.0662693	0.28354	chronic	MKNK2	MAP kinase-interacting serine/threonine-protein kinase 2 (EC 2.7.11.1)(MAP kinase signal-integrating kinase 2)(Mnk2) [Source:UniProtKB/Swiss-Prot;Acc:Q9HBH9]
19	2115153	2115197	0.054375	0.0414142	0.16978	0.3284	chronic	DOT1L	Histone-lysine N-methyltransferase, H3 lysine-79 specific (EC 2.1.1.43)(Histone H3-K79 methyltransferase)(H3-K79-HMTase)(DOT1-like protein)(Lysine N-methyltransferase 4) [Source:UniProtKB/Swiss-Prot;Acc:Q8TEK3]
19	4589725	4589774	NA	0.046167	0.168009	0.451123	chronic	TNFAIP8L1	Tumor necrosis factor, alpha-induced protein 8-like protein 1 [Source:UniProtKB/Swiss-Prot;Acc:Q8WVP5]
19	4590113	4590157	0.272347	0.0217133	0.168009	0.439922	chronic	TNFAIP8L1	Tumor necrosis factor, alpha-induced protein 8-like protein 1 [Source:UniProtKB/Swiss-Prot;Acc:Q8WVP5]
19	9276987	9277033	0.71378	0.0123177	0.0679301	0.459539	chronic	ZNF699	Zinc finger protein 699 (Hangover homolog) [Source:UniProtKB/Swiss-Prot;Acc:Q32M78]
19	9277263	9277309	0.713889	0.0371778	0.0679301	0.363274	chronic	ZNF699	Zinc finger protein 699 (Hangover homolog) [Source:UniProtKB/Swiss-Prot;Acc:Q32M78]
19	11326971	11327020	0.392469	0.0479165	0.152997	0.385925	chronic	AC024575.6-2	Lipid phosphate phosphatase-related protein type 2 (EC 3.1.3.4)(Plasticity-related gene 4 protein)(PRG-4) [Source:UniProtKB/Swiss-Prot;Acc:Q96GM1]
19	11327141	11327185	0.135647	0.0166823	0.152997	0.610508	chronic	AC024575.6-2	Lipid phosphate phosphatase-related protein type 2 (EC 3.1.3.4)(Plasticity-related gene 4 protein)(PRG-4) [Source:UniProtKB/Swiss-Prot;Acc:Q96GM1]
19	12762878	12762922	0.660668	0.0375467	0.0346169	0.479092	chronic	JUNB	Transcription factor jun-B [Source:UniProtKB/Swiss-Prot;Acc:P17275]
19	12762981	12763025	0.527678	0.00578486	0.0346169	0.506468	chronic	JUNB	Transcription factor jun-B [Source:UniProtKB/Swiss-Prot;Acc:P17275]
19	15920173	15920232	NA	0.0325467	0.0647019	-0.77406	control	OR10H4	Olfactory receptor 10H4 (Olfactory receptor OR19-28) [Source:UniProtKB/Swiss-Prot;Acc:Q8NGA5]
19	15920281	15920340	NA	0.00721255	0.0647019	-0.651041	control	OR10H4	Olfactory receptor 10H4 (Olfactory receptor OR19-28) [Source:UniProtKB/Swiss-Prot;Acc:Q8NGA5]
19	45790370	45790427	0.752417	0.0481761	0.122402	-0.473122	control	LTBP4	Latent-transforming growth factor beta-binding protein 4 Precursor (LTBP-4) [Source:UniProtKB/Swiss-Prot;Acc:Q8N2S1]
19	45790780	45790829	0.854844	0.0351418	0.122402	-0.264828	control	LTBP4	Latent-transforming growth factor beta-binding protein 4 Precursor (LTBP-4) [Source:UniProtKB/Swiss-Prot;Acc:Q8N2S1]
19	47155506	47155551	0.230215	0.00252205	0.156839	0.732373	chronic	RABAC1	Prenylated Rab acceptor protein 1 (PRA1 family protein 1) [Source:UniProtKB/Swiss-Prot;Acc:Q9UI14]
19	48223018	48223062	1	0.0441959	0.110455	0.309739	chronic	PSG11	Pregnancy-specific beta-1-glycoprotein 11 Precursor (PSBG-11)(PSBG-13) [Source:UniProtKB/Swiss-Prot;Acc:Q9UQ72]
19	49290332	49290376	0.057379	0.0036687	0.168009	0.615375	chronic	ZNF224	Zinc finger protein 224 (Zinc finger protein 27)(Zinc finger protein 233)(Zinc finger protein 255)(Bone marrow zinc finger 2)(BMZF-2)(Zinc finger protein KOX22) [Source:UniProtKB/Swiss-Prot;Acc:Q9NZL3]
19	49290378	49290422	0.0583129	0.0448139	0.168009	0.510206	chronic	ZNF224	Zinc finger protein 224 (Zinc finger protein 27)(Zinc finger protein 233)(Zinc finger protein 255)(Bone marrow zinc finger 2)(BMZF-2)(Zinc finger protein KOX22) [Source:UniProtKB/Swiss-Prot;Acc:Q9NZL3]
19	49290438	49290486	0.0700508	0.0440922	0.168009	0.510952	chronic	ZNF224	Zinc finger protein 224 (Zinc finger protein 27)(Zinc finger protein 233)(Zinc finger protein 255)(Bone marrow zinc finger 2)(BMZF-2)(Zinc finger protein KOX22) [Source:UniProtKB/Swiss-Prot;Acc:Q9NZL3]
19	50373834	50373878	0.17092	0.0459702	0.19689	0.25195	chronic	BLOC1S3, TRAPPC6A	Biogenesis of lysosome-related organelles complex 1 subunit 3 (BLOC subunit 3) [Source:UniProtKB/Swiss-Prot;Acc:Q6QNY0], Trafficking protein particle complex subunit 6A (TRAPP complex subunit 6A) [Source:UniProtKB/Swiss-Prot;Acc:O75865]
19	50373888	50373932	0.144006	0.0159582	0.19689	0.442742	chronic	BLOC1S3, TRAPPC6A	Biogenesis of lysosome-related organelles complex 1 subunit 3 (BLOC subunit 3) [Source:UniProtKB/Swiss-Prot;Acc:Q6QNY0], Trafficking protein particle complex subunit 6A (TRAPP complex subunit 6A) [Source:UniProtKB/Swiss-Prot;Acc:O75865]
19	50373976	50374020	0.182751	0.00676875	0.19689	0.487303	chronic	BLOC1S3, TRAPPC6A	Biogenesis of lysosome-related organelles complex 1 subunit 3 (BLOC subunit 3) [Source:UniProtKB/Swiss-Prot;Acc:Q6QNY0], Trafficking protein particle complex subunit 6A (TRAPP complex subunit 6A) [Source:UniProtKB/Swiss-Prot;Acc:O75865]
19	51940862	51940906	0.436887	0.00985176	0.120973	0.278319	chronic	FKRP, STRN4	Fukutin-related protein (EC 2.-.-.-) [Source:UniProtKB/Swiss-Prot;Acc:Q9H9S5], Striatin-4 (Zinedin) [Source:UniProtKB/Swiss-Prot;Acc:Q9NRL3]
19	51940941	51940985	0.30475	0.0212276	0.120973	0.339548	chronic	FKRP, STRN4	Fukutin-related protein (EC 2.-.-.-) [Source:UniProtKB/Swiss-Prot;Acc:Q9H9S5], Striatin-4 (Zinedin) [Source:UniProtKB/Swiss-Prot;Acc:Q9NRL3]
19	56989661	56989720	0.899899	0.0397775	0.177097	-0.505722	control	FPR3	N-formyl peptide receptor 3 (FMLP-related receptor II)(FMLP-R-II)(Formyl peptide receptor-like 2) [Source:UniProtKB/Swiss-Prot;Acc:P25089]
19	56990345	56990389	NA	0.0245816	0.177097	-0.427559	control	FPR3	N-formyl peptide receptor 3 (FMLP-related receptor II)(FMLP-R-II)(Formyl peptide receptor-like 2) [Source:UniProtKB/Swiss-Prot;Acc:P25089]
19	57749901	57749960	1	0.00521723	0.000124412	-0.359487	control	ZNF701	Zinc finger protein 701 [Source:UniProtKB/Swiss-Prot;Acc:Q9NV72]
19	57749951	57750003	1	0.00818259	0.000124412	-0.427509	control	ZNF701	Zinc finger protein 701 [Source:UniProtKB/Swiss-Prot;Acc:Q9NV72]
19	57750052	57750111	1	0.00425254	0.000124412	-0.500698	control	ZNF701	Zinc finger protein 701 [Source:UniProtKB/Swiss-Prot;Acc:Q9NV72]
19	57750144	57750200	1	0.00405937	0.000124412	-0.455072	control	ZNF701	Zinc finger protein 701 [Source:UniProtKB/Swiss-Prot;Acc:Q9NV72]
19	57750182	57750228	1	0.00103662	0.000124412	-0.646073	control	ZNF701	Zinc finger protein 701 [Source:UniProtKB/Swiss-Prot;Acc:Q9NV72]
19	57750229	57750284	1	0.00575546	0.000124412	-0.474976	control	ZNF701	Zinc finger protein 701 [Source:UniProtKB/Swiss-Prot;Acc:Q9NV72]
19	57750309	57750368	1	0.00288982	0.000124412	-0.453245	control	ZNF701	Zinc finger protein 701 [Source:UniProtKB/Swiss-Prot;Acc:Q9NV72]
19	57750391	57750450	1	0.00200959	0.000124412	-0.476452	control	ZNF701	Zinc finger protein 701 [Source:UniProtKB/Swiss-Prot;Acc:Q9NV72]
19	57750486	57750545	0.954902	0.0296706	0.000124412	-0.355382	control	ZNF701	Zinc finger protein 701 [Source:UniProtKB/Swiss-Prot;Acc:Q9NV72]
19	57750559	57750618	0.924837	0.0117554	0.000124412	-0.395978	control	ZNF701	Zinc finger protein 701 [Source:UniProtKB/Swiss-Prot;Acc:Q9NV72]
19	57750673	57750732	0.887255	0.00373493	0.000124412	-0.449172	control	ZNF701	Zinc finger protein 701 [Source:UniProtKB/Swiss-Prot;Acc:Q9NV72]
19	57791498	57791557	1	0.00523103	0.00900609	-0.395786	control	ZNF137	Zinc finger protein 137 [Source:UniProtKB/Swiss-Prot;Acc:P52743]
19	57791634	57791689	0.993096	0.00262671	0.00900609	-0.566444	control	ZNF137	Zinc finger protein 137 [Source:UniProtKB/Swiss-Prot;Acc:P52743]
19	57791661	57791720	0.993096	0.000862987	0.00900609	-0.527444	control	ZNF137	Zinc finger protein 137 [Source:UniProtKB/Swiss-Prot;Acc:P52743]
19	57791792	57791851	0.972383	0.0205445	0.00900609	-0.347333	control	ZNF137	Zinc finger protein 137 [Source:UniProtKB/Swiss-Prot;Acc:P52743]
19	57791893	57791952	0.972383	0.0219278	0.00900609	-0.459089	control	ZNF137	Zinc finger protein 137 [Source:UniProtKB/Swiss-Prot;Acc:P52743]
19	58914974	58915019	0.977468	0.0151752	0.0920383	-0.318835	control	AC011453.4-2, hsa-mir-517b, hsa-mir-520d	hsa-mir-517b [Source:miRBase;Acc:MI0003165], hsa-mir-520d [Source:miRBase;Acc:MI0003164]
19	58915031	58915090	0.981974	0.00288839	0.0920383	-0.448605	control	AC011453.4-2, hsa-mir-517b, hsa-mir-520d	hsa-mir-517b [Source:miRBase;Acc:MI0003165], hsa-mir-520d [Source:miRBase;Acc:MI0003164]
19	58915081	58915140	0.981974	0.026818	0.0920383	-0.388487	control	AC011453.4-2, hsa-mir-517b, hsa-mir-520d	hsa-mir-517b [Source:miRBase;Acc:MI0003165], hsa-mir-520d [Source:miRBase;Acc:MI0003164]
19	58915193	58915252	1	0.031871	0.0920383	-0.405473	control	AC011453.4-2, hsa-mir-517b, hsa-mir-520d, hsa-mir-520g	hsa-mir-517b [Source:miRBase;Acc:MI0003165], hsa-mir-520d [Source:miRBase;Acc:MI0003164], hsa-mir-520g [Source:miRBase;Acc:MI0003166]
19	61520923	61520967	0.973363	0.0294649	0.112085	-0.297995	control	AC006116.1-1, Y_RNA	Y RNA [Source:RFAM;Acc:RF00019]
19	61521009	61521057	1	0.00346698	0.112085	-0.513384	control	AC006116.1-1, Y_RNA	Y RNA [Source:RFAM;Acc:RF00019]
19	61521701	61521760	1	0.0335031	0.112085	-0.394578	control	AC006116.1-1, Y_RNA	Y RNA [Source:RFAM;Acc:RF00019]
19	63722677	63722721	0.13501	0.0160923	0.138738	0.318906	chronic	ZBTB45	Zinc finger and BTB domain-containing protein 45 (Zinc finger protein 499) [Source:UniProtKB/Swiss-Prot;Acc:Q96K62]
19	63723474	63723519	0.506211	0.011127	0.138738	0.588846	chronic	ZBTB45	Zinc finger and BTB domain-containing protein 45 (Zinc finger protein 499) [Source:UniProtKB/Swiss-Prot;Acc:Q96K62]
20	844932	844976	0.969562	0.0198191	0.167109	0.290523	chronic	ANGPT4	Angiopoietin-4 Precursor (ANG-4)(ANG-3) [Source:UniProtKB/Swiss-Prot;Acc:Q9Y264]
20	1041753	1041802	0.961461	0.00587935	0.193151	0.407747	chronic	PSMF1	Proteasome inhibitor PI31 subunit (hPI31) [Source:UniProtKB/Swiss-Prot;Acc:Q92530]
20	1041846	1041890	0.961461	0.0258126	0.193151	0.369742	chronic	PSMF1	Proteasome inhibitor PI31 subunit (hPI31) [Source:UniProtKB/Swiss-Prot;Acc:Q92530]
20	1041910	1041955	1	0.0105802	0.193151	0.446488	chronic	PSMF1	Proteasome inhibitor PI31 subunit (hPI31) [Source:UniProtKB/Swiss-Prot;Acc:Q92530]
20	9024729	9024788	NA	0.040478	0.0920383	-0.747028	control	PLCB4	1-phosphatidylinositol-4,5-bisphosphate phosphodiesterase beta-4 (EC 3.1.4.11)(Phosphoinositide phospholipase C)(Phospholipase C-beta-4)(PLC-beta-4) [Source:UniProtKB/Swiss-Prot;Acc:Q15147]
20	9024921	9024980	0.450985	0.0413086	0.0920383	-0.399119	control	PLCB4	1-phosphatidylinositol-4,5-bisphosphate phosphodiesterase beta-4 (EC 3.1.4.11)(Phosphoinositide phospholipase C)(Phospholipase C-beta-4)(PLC-beta-4) [Source:UniProtKB/Swiss-Prot;Acc:Q15147]
20	19984543	19984602	0.943734	0.039294	0.153163	-0.440812	control	C20orf26, CRNKL1	Crooked neck-like protein 1 (Crooked neck homolog)(hCrn) [Source:UniProtKB/Swiss-Prot;Acc:Q9BZJ0], Uncharacterized protein C20orf26 [Source:UniProtKB/Swiss-Prot;Acc:Q8NHU2]
20	20296320	20296364	0.0998254	0.0431724	0.18428	0.344815	chronic	INSM1	Insulinoma-associated protein 1 (Zinc finger protein IA-1) [Source:UniProtKB/Swiss-Prot;Acc:Q01101]
20	26042670	26042729	NA	0.0375432	0.0992689	-0.476077	control	C20orf191	Putative nuclear receptor corepressor 1-like protein C20orf191 [Source:UniProtKB/Swiss-Prot;Acc:Q9H4R4]
20	26043179	26043238	0.851392	0.00959146	0.0992689	-0.480044	control	C20orf191	Putative nuclear receptor corepressor 1-like protein C20orf191 [Source:UniProtKB/Swiss-Prot;Acc:Q9H4R4]
20	39198876	39198920	0.216217	0.00320884	0.168009	0.366619	chronic	PLCG1	1-phosphatidylinositol-4,5-bisphosphate phosphodiesterase gamma-1 (EC 3.1.4.11)(Phosphoinositide phospholipase C)(Phospholipase C-gamma-1)(PLC-gamma-1)(PLC-II)(PLC-148) [Source:UniProtKB/Swiss-Prot;Acc:P19174]
20	39199110	39199154	0.0895669	0.0205651	0.168009	0.280319	chronic	PLCG1	1-phosphatidylinositol-4,5-bisphosphate phosphodiesterase gamma-1 (EC 3.1.4.11)(Phosphoinositide phospholipase C)(Phospholipase C-gamma-1)(PLC-gamma-1)(PLC-II)(PLC-148) [Source:UniProtKB/Swiss-Prot;Acc:P19174]
20	56825977	56826021	0.940469	0.0286303	0.141037	0.478111	chronic	hsa-mir-296, hsa-mir-298	hsa-mir-296 [Source:miRBase;Acc:MI0000747], hsa-mir-298 [Source:miRBase;Acc:MI0005523]
20	56826174	56826220	0.961774	0.00432821	0.141037	0.390689	chronic	hsa-mir-296, hsa-mir-298	hsa-mir-296 [Source:miRBase;Acc:MI0000747], hsa-mir-298 [Source:miRBase;Acc:MI0005523]
21	15262614	15262673	0.890521	0.0115483	0.0336145	-0.569357	control	NRIP1	Nuclear receptor-interacting protein 1 (Nuclear factor RIP140)(Receptor-interacting protein 140) [Source:UniProtKB/Swiss-Prot;Acc:P48552]
21	15262693	15262752	0.835781	0.0192314	0.0336145	-0.568936	control	NRIP1	Nuclear receptor-interacting protein 1 (Nuclear factor RIP140)(Receptor-interacting protein 140) [Source:UniProtKB/Swiss-Prot;Acc:P48552]
21	15262932	15262991	0.726307	0.0133937	0.0336145	-0.50701	control	NRIP1	Nuclear receptor-interacting protein 1 (Nuclear factor RIP140)(Receptor-interacting protein 140) [Source:UniProtKB/Swiss-Prot;Acc:P48552]
21	18538509	18538561	0.596406	0.0243397	0.100599	-0.39373	control	CHODL	Chondrolectin Precursor (Transmembrane protein MT75) [Source:UniProtKB/Swiss-Prot;Acc:Q9H9P2]
21	31853103	31853147	0.039875	0.0454167	0.123659	0.348925	chronic	TIAM1	T-lymphoma invasion and metastasis-inducing protein 1 (TIAM-1) [Source:UniProtKB/Swiss-Prot;Acc:Q13009]
21	34908553	34908598	0.443941	0.00294576	0.0679301	0.332457	chronic	DSCR1	Calcipressin-1 (Regulator of calcineurin 1)(Down syndrome critical region protein 1)(Myocyte-enriched calcineurin-interacting protein 1)(MCIP1)(Adapt78) [Source:UniProtKB/Swiss-Prot;Acc:P53805]
21	34909313	34909357	0.116774	0.00568613	0.0679301	0.297214	chronic	DSCR1	Calcipressin-1 (Regulator of calcineurin 1)(Down syndrome critical region protein 1)(Myocyte-enriched calcineurin-interacting protein 1)(MCIP1)(Adapt78) [Source:UniProtKB/Swiss-Prot;Acc:P53805]
21	36774682	36774741	0.989182	0.0274414	0.161988	-0.410627	control	CLDN14	Claudin-14 [Source:UniProtKB/Swiss-Prot;Acc:O95500]
21	42219737	42219796	0.423671	0.0286508	0.159031	0.802736	chronic	C2CD2	C2 domain-containing protein 2 Precursor [Source:UniProtKB/Swiss-Prot;Acc:Q9Y426]
21	42689565	42689620	1	0.0203848	0.141037	-0.576035	control	TMPRSS3	Transmembrane protease, serine 3 (EC 3.4.21.-)(Tumor-associated differentially-expressed gene 12 protein)(Serine protease TADG-12) [Source:UniProtKB/Swiss-Prot;Acc:P57727]
21	42689809	42689868	1	0.0380285	0.141037	-0.423108	control	TMPRSS3	Transmembrane protease, serine 3 (EC 3.4.21.-)(Tumor-associated differentially-expressed gene 12 protein)(Serine protease TADG-12) [Source:UniProtKB/Swiss-Prot;Acc:P57727]
22	17498734	17498781	0.921187	0.0108635	0.124431	-0.459714	control	AC004471.2, TSSK2	Putative uncharacterized protein ENSP00000372534 [Source:UniProtKB/TrEMBL;Acc:B6ZDF6], Testis-specific serine/threonine-protein kinase 2 (TSSK-2)(Testis-specific kinase 2)(TSK-2)(EC 2.7.11.1)(Serine/threonine-protein kinase 22B)(DiGeorge syndrome protein G) [Source:UniProtKB/Swiss-Prot;Acc:Q96PF2]
22	19773211	19773270	0.807144	0.045899	0.141037	-0.737523	control	AP000550.1-2	Putative BCR-like protein 1 [Source:UniProtKB/Swiss-Prot;Acc:Q6ZV63]
22	19773987	19774046	0.726288	0.00615118	0.141037	-0.600123	control	AP000550.1-2	Putative BCR-like protein 1 [Source:UniProtKB/Swiss-Prot;Acc:Q6ZV63]
22	23281519	23281571	0.392109	0.0291766	0.150827	0.488665	chronic	C22orf13, SNRPD3	Small nuclear ribonucleoprotein Sm D3 (Sm-D3)(snRNP core protein D3) [Source:UniProtKB/Swiss-Prot;Acc:P62318], Uncharacterized protein C22orf13 (Protein LLN4) [Source:UniProtKB/Swiss-Prot;Acc:Q96NT3]
22	23281815	23281859	0.167225	0.00409691	0.150827	0.414814	chronic	C22orf13, SNRPD3	Small nuclear ribonucleoprotein Sm D3 (Sm-D3)(snRNP core protein D3) [Source:UniProtKB/Swiss-Prot;Acc:P62318], Uncharacterized protein C22orf13 (Protein LLN4) [Source:UniProtKB/Swiss-Prot;Acc:Q96NT3]
22	25205469	25205528	0.670274	0.020787	0.111384	-0.552474	control	HPS4	Hermansky-Pudlak syndrome 4 protein (Light-ear protein homolog) [Source:UniProtKB/Swiss-Prot;Acc:Q9NQG7]
22	29394579	29394623	0.873821	0.0347234	0.188418	0.336884	chronic	DUSP18	Dual specificity protein phosphatase 18 (EC 3.1.3.48)(EC 3.1.3.16)(Low molecular weight dual specificity phosphatase 20) [Source:UniProtKB/Swiss-Prot;Acc:Q8NEJ0]
22	31732703	31732747	0.990608	0.0210568	0.143045	-0.359328	control	SYN3	Synapsin-3 (Synapsin III) [Source:UniProtKB/Swiss-Prot;Acc:O14994]
22	31732793	31732849	0.981216	0.00187839	0.143045	-0.594918	control	SYN3	Synapsin-3 (Synapsin III) [Source:UniProtKB/Swiss-Prot;Acc:O14994]
X	16714267	16714311	0.0995633	0.0411496	0.141037	0.310238	chronic	CXorf15	Gamma-taxilin (Lipopolysaccharide-specific response protein 5) [Source:UniProtKB/Swiss-Prot;Acc:Q9NUQ3]
X	37777368	37777415	1	0.0428972	0.0178635	-0.421126	control	AL121578.1-2	NA
X	37777834	37777893	1	0.005877	0.0178635	-0.663819	control	AL121578.1-2	NA
X	52843449	52843507	1	0.0113336	0.0679301	-0.438246	control	SPANXN5	Sperm protein associated with the nucleus on the X chromosome N5 (SPANX-N5)(SPANX family member N5) [Source:UniProtKB/Swiss-Prot;Acc:Q5MJ07]
X	52857793	52857842	0.990808	0.0247652	0.156839	-0.475462	control	XAGE5	G antigen family D member 5 (Protein XAGE-5)(Cancer/testis antigen 12.5)(CT12.5) [Source:UniProtKB/Swiss-Prot;Acc:Q8WWM1]
X	52857956	52858015	1	0.0417357	0.156839	-0.42899	control	XAGE5	G antigen family D member 5 (Protein XAGE-5)(Cancer/testis antigen 12.5)(CT12.5) [Source:UniProtKB/Swiss-Prot;Acc:Q8WWM1]
X	69199052	69199101	0.793404	0.0337349	0.0377637	-0.391184	control	OTUD6A	OTU domain-containing protein 6A (DUBA-2) [Source:UniProtKB/Swiss-Prot;Acc:Q7L8S5]
X	69199183	69199231	0.6875	0.0330308	0.0377637	-0.629683	control	OTUD6A	OTU domain-containing protein 6A (DUBA-2) [Source:UniProtKB/Swiss-Prot;Acc:Q7L8S5]
X	100999806	100999859	1	0.0133032	0.062199	-0.486459	control	NXF5	Nuclear RNA export factor 5 (TAP-like protein 1)(TAPL-1) [Source:UniProtKB/Swiss-Prot;Acc:Q9H1B4]
X	100999914	100999959	1	0.0280046	0.062199	-0.37764	control	NXF5	Nuclear RNA export factor 5 (TAP-like protein 1)(TAPL-1) [Source:UniProtKB/Swiss-Prot;Acc:Q9H1B4]
X	103103053	103103106	0.924524	0.0252081	0.18428	-0.368566	control	TMSB15B, Z70227.1	NB thymosin beta (Thymosin-like protein 8) [Source:UniProtKB/Swiss-Prot;Acc:Q99406]
X	103103355	103103414	0.791018	0.00762009	0.18428	-0.446102	control	TMSB15B, Z70227.1	NB thymosin beta (Thymosin-like protein 8) [Source:UniProtKB/Swiss-Prot;Acc:Q99406]
X	103103451	103103503	0.751373	0.0184655	0.18428	-0.334294	control	TMSB15B, Z70227.1	NB thymosin beta (Thymosin-like protein 8) [Source:UniProtKB/Swiss-Prot;Acc:Q99406]
X	103103591	103103637	0.691045	0.0369172	0.18428	-0.562416	control	TMSB15B, Z70227.1	NB thymosin beta (Thymosin-like protein 8) [Source:UniProtKB/Swiss-Prot;Acc:Q99406]
X	103288398	103288442	0.092926	0.00599604	0.172951	0.507471	chronic	MCART6	Mitochondrial carrier triple repeat protein 6 [Source:UniProtKB/Swiss-Prot;Acc:Q5H9E4]
X	107174351	107174410	1	0.0360406	0.151625	-0.541772	control	VSIG1	V-set and immunoglobulin domain-containing protein 1 Precursor (Cell surface A33 antigen)(Glycoprotein A34) [Source:UniProtKB/Swiss-Prot;Acc:Q86XK7]
X	110400970	110401027	0.817093	0.00905325	0.190291	0.610035	chronic	CAPN6	Calpain-6 (Calpamodulin)(CalpM)(Calpain-like protease X-linked) [Source:UniProtKB/Swiss-Prot;Acc:Q9Y6Q1]
X	144136401	144136458	1	0.00804395	0.139118	-0.44914	control	SPANXN1	Sperm protein associated with the nucleus on the X chromosome N1 (SPANX-N1)(SPANX family member N1) [Source:UniProtKB/Swiss-Prot;Acc:Q5VSR9]
X	144136724	144136774	1	0.0494619	0.139118	-0.421246	control	SPANXN1	Sperm protein associated with the nucleus on the X chromosome N1 (SPANX-N1)(SPANX family member N1) [Source:UniProtKB/Swiss-Prot;Acc:Q5VSR9]
X	144136829	144136880	NA	0.0211353	0.139118	-0.373774	control	SPANXN1	Sperm protein associated with the nucleus on the X chromosome N1 (SPANX-N1)(SPANX family member N1) [Source:UniProtKB/Swiss-Prot;Acc:Q5VSR9]
X	144715925	144715984	0.755809	0.0177566	0.0843744	-0.566114	control	CXorf1	Uncharacterized protein CXorf1 [Source:UniProtKB/Swiss-Prot;Acc:O96002]
X	144716057	144716116	0.765094	0.0244064	0.0843744	-0.685613	control	CXorf1	Uncharacterized protein CXorf1 [Source:UniProtKB/Swiss-Prot;Acc:O96002]
X	144716149	144716208	0.8406	0.0120135	0.0843744	-0.566758	control	CXorf1	Uncharacterized protein CXorf1 [Source:UniProtKB/Swiss-Prot;Acc:O96002]
X	144716340	144716399	0.8406	0.0343335	0.0843744	-0.816699	control	CXorf1	Uncharacterized protein CXorf1 [Source:UniProtKB/Swiss-Prot;Acc:O96002]
X	144716649	144716708	0.880452	0.0104822	0.0843744	-0.574477	control	CXorf1	Uncharacterized protein CXorf1 [Source:UniProtKB/Swiss-Prot;Acc:O96002]
X	151311257	151311315	0.790243	0.0280429	0.159031	-0.394292	control	hsa-mir-105-1, hsa-mir-767	hsa-mir-105-1 [Source:miRBase;Acc:MI0000111], hsa-mir-767 [Source:miRBase;Acc:MI0003763]
Y	6802767	6802826	0.859103	0.00823006	0.143045	-0.598874	control	AMELY	Amelogenin, Y isoform Precursor [Source:UniProtKB/Swiss-Prot;Acc:Q99218]

## Sheet: Legend
Column header	Description
chromosome	chromosome number hg18
start	chromosome coordinate hg18 of the probe start position
end	chromosome coordinate hg18 of the probe end position
methylation	Methylation level estimated using Bayesian deconvolution algorithm
p value	Uncorrected for multiple testing
FDR	P value corrected for multiple testing
log2 fold-different	Log2 fold change between CPA and controls (CPA-controls)
more methylated in	Group who is more methylated compared to the other group
gene names	Closest gene to the significant probe
gene description	Description of the closest gene to the significant probe
